# Supplementary material for: CD95/Fas ligand mRNA is toxic to cells
Source: eLife. 2018 Oct 16;7:e38621. doi: 10.7554/eLife.38621 (PMC6191286; doi:10.7554/eLife.38621)
Supplement: Supplementary file 1. — Tab 1: Reads from all genes; Tab 2: Reads from processed protein coding genes (>10 reads), Tab 3: Reads from unprocessed protein coding genes (>10 reads). [file elife-38621-supp1.xlsx]

## Sheet: pLenti-FasL Drosha ko all
Gene name	Processed into stacks	biotype	miRNA.Drosha.hFasL1.trimmed	miRNA.Drosha.hFasL2.trimmed	Average	description
MIR320A		miRNA	362071	295145	328608	microRNA 320a [Source:HGNC Symbol;Acc:31632]
VTRNA2-1		lincRNA	253145	302012	277579	vault RNA 2-1 [Source:HGNC Symbol;Acc:37054]
VTRNA1-2		misc_RNA	38314.5	46842.6	42578.6	vault RNA 1-2 [Source:HGNC Symbol;Acc:12655]
TFCP2L1	no	protein_coding	9900.69	14763.4	12332.1	transcription factor CP2-like 1 [Source:HGNC Symbol;Acc:17925]
VTRNA1-1		misc_RNA	8820.79	7540.18	8180.49	vault RNA 1-1 [Source:HGNC Symbol;Acc:12654]
MIR877		miRNA	8549.02	7459.4	8004.21	microRNA 877 [Source:HGNC Symbol;Acc:33660]
RNA45S5		NA	6948.23	6630.23	6789.23	NA
VTRNA1-3		misc_RNA	5930.23	7399.92	6665.07	vault RNA 1-3 [Source:HGNC Symbol;Acc:12656]
MIR21		miRNA	6607.38	4410.83	5509.11	microRNA 21 [Source:HGNC Symbol;Acc:31586]
CTC1	no	protein_coding	4309.43	5271.51	4790.47	CTS telomere maintenance complex component 1 [Source:HGNC Symbol;Acc:26169]
TOR3A	no	protein_coding	4014.63	4278.56	4146.59	torsin family 3, member A [Source:HGNC Symbol;Acc:11997]
OTULIN		NA	3499.03	3686.42	3592.72	NA
MIR1229		miRNA	3369.56	2709.89	3039.72	microRNA 1229 [Source:HGNC Symbol;Acc:33924]
MIR1226		miRNA	2986.06	2602.91	2794.49	microRNA 1226 [Source:HGNC Symbol;Acc:33922]
ZC3HAV1	yes	protein_coding	2344.01	2633.98	2488.99	zinc finger CCCH-type, antiviral 1 [Source:HGNC Symbol;Acc:23721]
FAT1	yes	protein_coding	2394.21	2578.05	2486.13	FAT atypical cadherin 1 [Source:HGNC Symbol;Acc:3595]
LINC00324		lincRNA	1928.05	2208.3	2068.18	long intergenic non-protein coding RNA 324 [Source:HGNC Symbol;Acc:26628]
MIR4454		antisense	1834.82	1753.32	1794.07	microRNA 4454 [Source:HGNC Symbol;Acc:41553]
LOC102724539		NA	1896.34	1522.06	1709.2	NA
SHF	no	protein_coding	1775.93	1577.55	1676.74	Src homology 2 domain containing F [Source:HGNC Symbol;Acc:25116]
FGD6	no	protein_coding	1346.01	1877.17	1611.59	FYVE, RhoGEF and PH domain containing 6 [Source:HGNC Symbol;Acc:21740]
LINC00665		lincRNA	1520.02	1496.76	1508.39	long intergenic non-protein coding RNA 665 [Source:HGNC Symbol;Acc:44323]
TNRC6B	no	protein_coding	1453.59	1475.46	1464.52	trinucleotide repeat containing 6B [Source:HGNC Symbol;Acc:29190]
NR2F2-AS1		antisense	1351.67	1093.72	1222.7	NR2F2 antisense RNA 1 [Source:HGNC Symbol;Acc:44222]
MIR7977		NA	1327.89	1115.47	1221.68	NA
SNORA45A		NA	1563.05	858.463	1210.76	NA
MIR3929		miRNA	1202.58	1153.2	1177.89	microRNA 3929 [Source:HGNC Symbol;Acc:38945]
LOC100289580		NA	1382.62	968.989	1175.81	NA
RNU12		lincRNA	1175.78	1042.67	1109.23	RNA, U12 small nuclear [Source:HGNC Symbol;Acc:19380]
MTRNR2L1	no	protein_coding	620.917	1596.64	1108.78	MT-RNR2-like 1 [Source:HGNC Symbol;Acc:37155]
MIR4521		NA	1011.58	1094.61	1053.1	NA
SRRM2	yes	protein_coding	1042.91	1042.23	1042.57	serine/arginine repetitive matrix 2 [Source:HGNC Symbol;Acc:16639]
VPS13D	no	protein_coding	1031.21	980.53	1005.87	vacuolar protein sorting 13 homolog D (S. cerevisiae) [Source:HGNC Symbol;Acc:23595]
SCARNA3		snoRNA	1055.75	922.382	989.064	small Cajal body-specific RNA 3 [Source:HGNC Symbol;Acc:32577]
TNFRSF10D	yes	protein_coding	938.735	1004.94	971.839	tumor necrosis factor receptor superfamily, member 10d, decoy with truncated death domain [Source:HGNC Symbol;Acc:11907]
RNY4		misc_RNA	1094.63	833.606	964.116	RNA, Ro-associated Y4 [Source:HGNC Symbol;Acc:10244]
MIR3605		miRNA	967.045	913.504	940.274	microRNA 3605 [Source:HGNC Symbol;Acc:38922]
GLUL	no	protein_coding	960.628	850.473	905.551	glutamate-ammonia ligase [Source:HGNC Symbol;Acc:4341]
MTRNR2L8	no	protein_coding	958.741	786.111	872.426	MT-RNR2-like 8 [Source:HGNC Symbol;Acc:37165]
MIR1228		miRNA	880.607	755.927	818.267	microRNA 1228 [Source:HGNC Symbol;Acc:33928]
KCNB2	no	protein_coding	868.151	738.616	803.383	potassium voltage-gated channel, Shab-related subfamily, member 2 [Source:HGNC Symbol;Acc:6232]
ZNF773	no	protein_coding	825.876	765.692	795.784	zinc finger protein 773 [Source:HGNC Symbol;Acc:30487]
PABPC1	yes	protein_coding	844.371	699.554	771.963	poly(A) binding protein, cytoplasmic 1 [Source:HGNC Symbol;Acc:8554]
MIR937		miRNA	719.81	676.473	698.141	microRNA 937 [Source:HGNC Symbol;Acc:33680]
RNY1		misc_RNA	600.156	703.549	651.853	RNA, Ro-associated Y1 [Source:HGNC Symbol;Acc:10242]
MIR4286		miRNA	739.438	517.564	628.501	microRNA 4286 [Source:HGNC Symbol;Acc:38186]
MIR200C		miRNA	1045.18	197.526	621.352	microRNA 200c [Source:HGNC Symbol;Acc:31580]
CCND1	yes	protein_coding	582.416	627.202	604.809	cyclin D1 [Source:HGNC Symbol;Acc:1582]
PAQR5	no	protein_coding	389.913	817.182	603.548	progestin and adipoQ receptor family member V [Source:HGNC Symbol;Acc:29645]
MIR6844		NA	315.177	889.535	602.356	NA
MTRNR2L2	no	protein_coding	409.163	779.897	594.53	MT-RNR2-like 2 [Source:HGNC Symbol;Acc:37156]
MIR221		miRNA	546.18	629.865	588.023	microRNA 221 [Source:HGNC Symbol;Acc:31601]
MIR29A		lincRNA	616.01	553.518	584.764	microRNA 29a [Source:HGNC Symbol;Acc:31616]
ELF4	no	protein_coding	588.455	543.309	565.882	E74-like factor 4 (ets domain transcription factor) [Source:HGNC Symbol;Acc:3319]
SNORA33		snoRNA	575.244	529.992	552.618	Small nucleolar RNA SNORA33 [Source:RFAM;Acc:RF00438]
MIR1224		miRNA	609.593	476.727	543.16	microRNA 1224 [Source:HGNC Symbol;Acc:33923]
ATAD5	no	protein_coding	554.862	528.217	541.539	ATPase family, AAA domain containing 5 [Source:HGNC Symbol;Acc:25752]
NFE4		antisense	515.606	545.972	530.789	nuclear factor, erythroid 4 [Source:HGNC Symbol;Acc:29902]
LINC01343		NA	592.607	468.293	530.45	NA
GNAS	yes	protein_coding	427.281	632.972	530.127	GNAS complex locus [Source:HGNC Symbol;Acc:4392]
MYC	yes	protein_coding	525.043	512.237	518.64	v-myc avian myelocytomatosis viral oncogene homolog [Source:HGNC Symbol;Acc:7553]
MIR141		miRNA	602.421	413.252	507.837	microRNA 141 [Source:HGNC Symbol;Acc:31528]
MIR1292		miRNA	495.223	495.37	495.297	microRNA 1292 [Source:HGNC Symbol;Acc:35364]
MIR3620		miRNA	527.685	443.88	485.782	microRNA 3620 [Source:HGNC Symbol;Acc:38917]
YWHAG	yes	protein_coding	515.229	454.089	484.659	tyrosine 3-monooxygenase/tryptophan 5-monooxygenase activation protein, gamma [Source:HGNC Symbol;Acc:12852]
ANKRD11	no	protein_coding	503.528	462.966	483.247	ankyrin repeat domain 11 [Source:HGNC Symbol;Acc:21316]
MIR6886		NA	532.592	410.145	471.368	NA
DKK1	yes	protein_coding	449.929	483.385	466.657	dickkopf WNT signaling pathway inhibitor 1 [Source:HGNC Symbol;Acc:2891]
AKAP12	yes	protein_coding	466.159	464.298	465.229	A kinase (PRKA) anchor protein 12 [Source:HGNC Symbol;Acc:370]
OTUD3	yes	protein_coding	445.399	480.722	463.06	OTU domain containing 3 [Source:HGNC Symbol;Acc:29038]
HSPA8	yes	protein_coding	451.061	452.313	451.687	heat shock 70kDa protein 8 [Source:HGNC Symbol;Acc:5241]
SIM2	no	protein_coding	468.801	419.91	444.356	single-minded family bHLH transcription factor 2 [Source:HGNC Symbol;Acc:10883]
GSG2	no	protein_coding	214.773	672.478	443.625	germ cell associated 2 (haspin) [Source:HGNC Symbol;Acc:19682]
MIR31		miRNA	499.753	371.527	435.64	microRNA 31 [Source:HGNC Symbol;Acc:31630]
FASLG	yes	protein_coding	445.777	417.247	431.512	Fas ligand (TNF superfamily, member 6) [Source:HGNC Symbol;Acc:11936]
MIR3928		miRNA	484.277	359.099	421.688	microRNA 3928 [Source:HGNC Symbol;Acc:38933]
BMP8A	no	protein_coding	310.647	522.89	416.769	bone morphogenetic protein 8a [Source:HGNC Symbol;Acc:21650]
CDK6	yes	protein_coding	394.82	438.109	416.465	cyclin-dependent kinase 6 [Source:HGNC Symbol;Acc:1777]
MIR5010		miRNA	378.212	441.216	409.714	microRNA 5010 [Source:HGNC Symbol;Acc:43484]
ZBED4	no	protein_coding	394.82	406.594	400.707	zinc finger, BED-type containing 4 [Source:HGNC Symbol;Acc:20721]
EEF1A1	yes	protein_coding	370.285	423.017	396.651	eukaryotic translation elongation factor 1 alpha 1 [Source:HGNC Symbol;Acc:3189]
NEFL		processed_transcript	396.707	395.941	396.324	neurofilament, light polypeptide [Source:HGNC Symbol;Acc:7739]
FBXL15	no	protein_coding	471.821	318.262	395.041	F-box and leucine-rich repeat protein 15 [Source:HGNC Symbol;Acc:28155]
MIR222		miRNA	536.744	250.348	393.546	microRNA 222 [Source:HGNC Symbol;Acc:31602]
MT2A	yes	protein_coding	431.056	355.548	393.302	metallothionein 2A [Source:HGNC Symbol;Acc:7406]
MIR636		miRNA	360.094	399.048	379.571	microRNA 636 [Source:HGNC Symbol;Acc:32892]
HSP90AA1	yes	protein_coding	378.589	371.527	375.058	heat shock protein 90kDa alpha (cytosolic), class A member 1 [Source:HGNC Symbol;Acc:5253]
SNORA32		snoRNA	317.441	430.563	374.002	Small nucleolar RNA SNORA32 [Source:RFAM;Acc:RF00421]
SNORA63		snoRNA	354.432	371.971	363.202	Small nucleolar RNA SNORA63 [Source:RFAM;Acc:RF00092]
PLEC	no	protein_coding	351.79	374.191	362.99	plectin [Source:HGNC Symbol;Acc:9069]
CLN8	no	protein_coding	347.26	371.083	359.172	ceroid-lipofuscinosis, neuronal 8 (epilepsy, progressive with mental retardation) [Source:HGNC Symbol;Acc:2079]
SLC32A1	no	protein_coding	365.378	345.338	355.358	solute carrier family 32 (GABA vesicular transporter), member 1 [Source:HGNC Symbol;Acc:11018]
MIR6765		NA	307.25	384.4	345.825	NA
HMGA2	no	protein_coding	344.996	340.9	342.948	high mobility group AT-hook 2 [Source:HGNC Symbol;Acc:5009]
ZFP36L1	yes	protein_coding	336.314	345.338	340.826	ZFP36 ring finger protein-like 1 [Source:HGNC Symbol;Acc:1107]
MIR100		miRNA	173.63	505.579	339.605	microRNA 100 [Source:HGNC Symbol;Acc:31487]
NFKBIZ	no	protein_coding	263.465	413.696	338.58	nuclear factor of kappa light polypeptide gene enhancer in B-cells inhibitor, zeta [Source:HGNC Symbol;Acc:29805]
MIR10A		sense_intronic	146.076	523.778	334.927	microRNA 10a [Source:HGNC Symbol;Acc:31497]
RNY3		misc_RNA	328.388	341.343	334.865	RNA, Ro-associated Y3 [Source:HGNC Symbol;Acc:10243]
KLF6	yes	protein_coding	315.554	350.665	333.109	Kruppel-like factor 6 [Source:HGNC Symbol;Acc:2235]
TRIM25	yes	protein_coding	312.912	349.777	331.344	tripartite motif containing 25 [Source:HGNC Symbol;Acc:12932]
RBM33	no	protein_coding	321.216	337.792	329.504	RNA binding motif protein 33 [Source:HGNC Symbol;Acc:27223]
MIR182		miRNA	287.622	371.083	329.353	microRNA 182 [Source:HGNC Symbol;Acc:31553]
RNY5		misc_RNA	341.599	313.823	327.711	RNA, Ro-associated Y5 [Source:HGNC Symbol;Acc:10248]
SNORA25		snoRNA	263.842	370.196	317.019	Small nucleolar RNA SNORA25 [Source:RFAM;Acc:RF00402]
NANOS1	no	protein_coding	215.15	415.471	315.311	nanos homolog 1 (Drosophila) [Source:HGNC Symbol;Acc:23044]
SNORD1A		NA	280.073	348.002	314.037	NA
RPPH1		antisense	346.883	274.761	310.822	ribonuclease P RNA component H1 [Source:HGNC Symbol;Acc:19273]
EIF4E	yes	protein_coding	339.711	278.756	309.234	eukaryotic translation initiation factor 4E [Source:HGNC Symbol;Acc:3287]
MIR6850		NA	339.334	264.552	301.943	NA
SPEN	yes	protein_coding	298.191	304.058	301.124	spen family transcriptional repressor [Source:HGNC Symbol;Acc:17575]
RBM43	no	protein_coding	328.01	249.904	288.957	RNA binding motif protein 43 [Source:HGNC Symbol;Acc:24790]
TXNRD1	yes	protein_coding	275.166	299.175	287.17	thioredoxin reductase 1 [Source:HGNC Symbol;Acc:12437]
SNORA45B		NA	279.318	290.741	285.03	NA
ATP1B3	yes	protein_coding	303.098	264.552	283.825	ATPase, Na+/K+ transporting, beta 3 polypeptide [Source:HGNC Symbol;Acc:806]
CRK	yes	protein_coding	279.318	275.649	277.484	v-crk avian sarcoma virus CT10 oncogene homolog [Source:HGNC Symbol;Acc:2362]
TEAD1	yes	protein_coding	273.656	276.537	275.097	TEA domain family member 1 (SV40 transcriptional enhancer factor) [Source:HGNC Symbol;Acc:11714]
MCL1	yes	protein_coding	269.882	276.537	273.209	myeloid cell leukemia sequence 1 (BCL2-related) [Source:HGNC Symbol;Acc:6943]
SON	yes	protein_coding	270.259	275.649	272.954	SON DNA binding protein [Source:HGNC Symbol;Acc:11183]
MIR4742		miRNA	235.533	302.726	269.13	microRNA 4742 [Source:HGNC Symbol;Acc:41565]
SACS	yes	protein_coding	257.803	266.772	262.287	spastic ataxia of Charlevoix-Saguenay (sacsin) [Source:HGNC Symbol;Acc:10519]
ACTG1	yes	protein_coding	259.313	252.124	255.718	actin, gamma 1 [Source:HGNC Symbol;Acc:144]
MBNL1	no	protein_coding	249.122	253.455	251.288	muscleblind-like splicing regulator 1 [Source:HGNC Symbol;Acc:6923]
DCBLD2	yes	protein_coding	245.724	255.675	250.7	discoidin, CUB and LCCL domain containing 2 [Source:HGNC Symbol;Acc:24627]
KLHL36	no	protein_coding	240.44	260.113	250.277	kelch-like family member 36 [Source:HGNC Symbol;Acc:17844]
MIR7111		NA	264.597	233.037	248.817	NA
IER3	yes	protein_coding	236.665	259.67	248.168	immediate early response 3 [Source:HGNC Symbol;Acc:5392]
USP22	yes	protein_coding	243.46	246.353	244.906	ubiquitin specific peptidase 22 [Source:HGNC Symbol;Acc:12621]
MIR22HG		lincRNA	448.041	40.8369	244.439	MIR22 host gene (non-protein coding) [Source:HGNC Symbol;Acc:28219]
MIRLET7I		miRNA	78.511	406.15	242.33	microRNA let-7i [Source:HGNC Symbol;Acc:31486]
HES7	no	protein_coding	238.175	241.027	239.601	hes family bHLH transcription factor 7 [Source:HGNC Symbol;Acc:15977]
MIR320B2		miRNA	281.205	197.526	239.366	microRNA 320b-2 [Source:HGNC Symbol;Acc:35256]
ZNF507	no	protein_coding	220.812	245.465	233.139	zinc finger protein 507 [Source:HGNC Symbol;Acc:23783]
BTBD7	no	protein_coding	226.852	236.588	231.72	BTB (POZ) domain containing 7 [Source:HGNC Symbol;Acc:18269]
MIR186		miRNA	160.419	302.282	231.351	microRNA 186 [Source:HGNC Symbol;Acc:31557]
FLCN	no	protein_coding	206.846	255.231	231.039	folliculin [Source:HGNC Symbol;Acc:27310]
PDP1	yes	protein_coding	238.175	221.052	229.614	pyruvate dehyrogenase phosphatase catalytic subunit 1 [Source:HGNC Symbol;Acc:9279]
SLC38A1	yes	protein_coding	230.249	227.266	228.758	solute carrier family 38, member 1 [Source:HGNC Symbol;Acc:13447]
MIR93		miRNA	244.215	212.618	228.416	microRNA 93 [Source:HGNC Symbol;Acc:31645]
DDX3X	yes	protein_coding	207.224	248.129	227.676	DEAD (Asp-Glu-Ala-Asp) box helicase 3, X-linked [Source:HGNC Symbol;Acc:2745]
DUSP4	yes	protein_coding	208.356	237.476	222.916	dual specificity phosphatase 4 [Source:HGNC Symbol;Acc:3070]
ZKSCAN1	no	protein_coding	208.356	237.032	222.694	zinc finger with KRAB and SCAN domains 1 [Source:HGNC Symbol;Acc:13101]
SCD	yes	protein_coding	222.322	218.389	220.355	stearoyl-CoA desaturase (delta-9-desaturase) [Source:HGNC Symbol;Acc:10571]
SNORA65		snoRNA	181.934	252.568	217.251	small nucleolar RNA, H/ACA box 65 [Source:HGNC Symbol;Acc:10222]
LMTK2	no	protein_coding	230.626	203.297	216.962	lemur tyrosine kinase 2 [Source:HGNC Symbol;Acc:17880]
PP7080		NA	220.435	205.96	213.197	NA
PTMA	yes	protein_coding	214.773	211.287	213.03	prothymosin, alpha [Source:HGNC Symbol;Acc:9623]
PHACTR1	no	protein_coding	235.533	189.98	212.757	phosphatase and actin regulator 1 [Source:HGNC Symbol;Acc:20990]
YWHAZ	yes	protein_coding	207.601	216.169	211.885	tyrosine 3-monooxygenase/tryptophan 5-monooxygenase activation protein, zeta [Source:HGNC Symbol;Acc:12855]
SLC7A5	yes	protein_coding	231.381	188.649	210.015	solute carrier family 7 (amino acid transporter light chain, L system), member 5 [Source:HGNC Symbol;Acc:11063]
TOPORS	no	protein_coding	202.317	215.726	209.021	topoisomerase I binding, arginine/serine-rich, E3 ubiquitin protein ligase [Source:HGNC Symbol;Acc:21653]
TMEM123	yes	protein_coding	206.469	210.843	208.656	transmembrane protein 123 [Source:HGNC Symbol;Acc:30138]
MAN1B1	no	protein_coding	240.818	174.001	207.409	mannosidase, alpha, class 1B, member 1 [Source:HGNC Symbol;Acc:6823]
KRCC1	no	protein_coding	189.861	224.603	207.232	lysine-rich coiled-coil 1 [Source:HGNC Symbol;Acc:28039]
SPRY4	no	protein_coding	200.43	213.506	206.968	sprouty homolog 4 (Drosophila) [Source:HGNC Symbol;Acc:15533]
SNORA19		snoRNA	201.562	212.174	206.868	Small nucleolar RNA SNORA19 [Source:RFAM;Acc:RF00413]
KLHL15	yes	protein_coding	218.925	192.2	205.562	kelch-like family member 15 [Source:HGNC Symbol;Acc:29347]
SETD7	yes	protein_coding	205.337	204.629	204.983	SET domain containing (lysine methyltransferase) 7 [Source:HGNC Symbol;Acc:30412]
SNORA74A		snoRNA	188.728	218.833	203.781	small nucleolar RNA, H/ACA box 74A [Source:HGNC Symbol;Acc:10119]
LDLR	yes	protein_coding	205.337	201.965	203.651	low density lipoprotein receptor [Source:HGNC Symbol;Acc:6547]
FAM168B	yes	protein_coding	191.371	213.95	202.66	family with sequence similarity 168, member B [Source:HGNC Symbol;Acc:27016]
TNPO1	yes	protein_coding	184.576	220.608	202.592	transportin 1 [Source:HGNC Symbol;Acc:6401]
PDZD8	yes	protein_coding	193.258	210.399	201.828	PDZ domain containing 8 [Source:HGNC Symbol;Acc:26974]
YTHDF3	no	protein_coding	170.611	232.149	201.38	YTH domain family, member 3 [Source:HGNC Symbol;Acc:26465]
COG8	no	protein_coding	163.439	238.363	200.901	component of oligomeric golgi complex 8 [Source:HGNC Symbol;Acc:18623]
MIR92A2		miRNA	395.575	2.66328	199.119	microRNA 92a-2 [Source:HGNC Symbol;Acc:31644]
IRS2	no	protein_coding	203.072	192.644	197.858	insulin receptor substrate 2 [Source:HGNC Symbol;Acc:6126]
CAMK2N1	no	protein_coding	203.449	192.2	197.825	calcium/calmodulin-dependent protein kinase II inhibitor 1 [Source:HGNC Symbol;Acc:24190]
PLK2	yes	protein_coding	193.635	201.965	197.8	polo-like kinase 2 [Source:HGNC Symbol;Acc:19699]
ZNF473	no	protein_coding	190.993	204.185	197.589	zinc finger protein 473 [Source:HGNC Symbol;Acc:23239]
ZNF275	no	protein_coding	149.095	245.465	197.28	zinc finger protein 275 [Source:HGNC Symbol;Acc:13069]
MT1E	yes	protein_coding	200.052	192.644	196.348	metallothionein 1E [Source:HGNC Symbol;Acc:7397]
MIR6891		NA	193.258	197.083	195.17	NA
LINC00657		lincRNA	169.856	216.613	193.234	long intergenic non-protein coding RNA 657 [Source:HGNC Symbol;Acc:44311]
HSP90AB1	yes	protein_coding	189.106	197.083	193.094	heat shock protein 90kDa alpha (cytosolic), class B member 1 [Source:HGNC Symbol;Acc:5258]
AQP7P1		pseudogene	177.405	204.629	191.017	aquaporin 7 pseudogene 1 [Source:HGNC Symbol;Acc:32048]
FTL	yes	protein_coding	200.052	180.659	190.356	ferritin, light polypeptide [Source:HGNC Symbol;Acc:3999]
ZNF853	no	protein_coding	200.052	179.771	189.912	zinc finger protein 853 [Source:HGNC Symbol;Acc:21767]
MIR3143		miRNA	189.483	187.761	188.622	microRNA 3143 [Source:HGNC Symbol;Acc:38284]
MIR4785		miRNA	172.12	204.629	188.374	microRNA 4785 [Source:HGNC Symbol;Acc:41889]
ERRFI1	yes	protein_coding	173.253	202.409	187.831	ERBB receptor feedback inhibitor 1 [Source:HGNC Symbol;Acc:18185]
SAPCD2	no	protein_coding	214.773	156.69	185.731	suppressor APC domain containing 2 [Source:HGNC Symbol;Acc:28055]
MIR6807		NA	213.641	157.133	185.387	NA
CRKL	yes	protein_coding	169.856	200.634	185.245	v-crk avian sarcoma virus CT10 oncogene homolog-like [Source:HGNC Symbol;Acc:2363]
CMTM4	yes	protein_coding	175.517	194.863	185.19	CKLF-like MARVEL transmembrane domain containing 4 [Source:HGNC Symbol;Acc:19175]
UQCC3		NA	170.988	199.302	185.145	NA
FAM83H	no	protein_coding	183.067	185.986	184.526	family with sequence similarity 83, member H [Source:HGNC Symbol;Acc:24797]
MIR5094		miRNA	213.641	155.358	184.499	microRNA 5094 [Source:HGNC Symbol;Acc:43519]
GAN	yes	protein_coding	180.424	188.205	184.315	gigaxonin [Source:HGNC Symbol;Acc:4137]
ODC1	yes	protein_coding	189.483	178.44	183.961	ornithine decarboxylase 1 [Source:HGNC Symbol;Acc:8109]
RPL41	yes	protein_coding	170.233	197.526	183.88	ribosomal protein L41 [Source:HGNC Symbol;Acc:10354]
CDC5L	yes	protein_coding	163.439	204.185	183.812	cell division cycle 5-like [Source:HGNC Symbol;Acc:1743]
HNRNPA0	yes	protein_coding	181.934	182.878	182.406	heterogeneous nuclear ribonucleoprotein A0 [Source:HGNC Symbol;Acc:5030]
ACTB	yes	protein_coding	207.601	156.69	182.145	actin, beta [Source:HGNC Symbol;Acc:132]
MIR320C1		miRNA	190.993	170.894	180.943	microRNA 320c-1 [Source:HGNC Symbol;Acc:35248]
MDM2	yes	protein_coding	181.179	179.327	180.253	MDM2 oncogene, E3 ubiquitin protein ligase [Source:HGNC Symbol;Acc:6973]
NFYA	no	protein_coding	166.458	186.873	176.666	nuclear transcription factor Y, alpha [Source:HGNC Symbol;Acc:7804]
ZMAT3	no	protein_coding	150.228	199.302	174.765	zinc finger, matrin-type 3 [Source:HGNC Symbol;Acc:29983]
DNAJB1	yes	protein_coding	181.934	167.343	174.638	DnaJ (Hsp40) homolog, subfamily B, member 1 [Source:HGNC Symbol;Acc:5270]
RPL15	no	protein_coding	157.022	192.2	174.611	ribosomal protein L15 [Source:HGNC Symbol;Acc:10306]
KIF5B	yes	protein_coding	175.517	171.338	173.428	kinesin family member 5B [Source:HGNC Symbol;Acc:6324]
MKI67	yes	protein_coding	166.836	179.327	173.082	marker of proliferation Ki-67 [Source:HGNC Symbol;Acc:7107]
SLC7A11	yes	protein_coding	168.346	176.664	172.505	solute carrier family 7 (anionic amino acid transporter light chain, xc- system), member 11 [Source:HGNC Symbol;Acc:11059]
HIST1H3J	yes	protein_coding	182.689	159.353	171.021	histone cluster 1, H3j [Source:HGNC Symbol;Acc:4774]
SNORA48		snoRNA	196.655	141.154	168.904	Small nucleolar RNA SNORA48 [Source:RFAM;Acc:RF00554]
EZR	yes	protein_coding	166.081	168.674	167.378	ezrin [Source:HGNC Symbol;Acc:12691]
PPARGC1B	no	protein_coding	157.022	174.889	165.955	peroxisome proliferator-activated receptor gamma, coactivator 1 beta [Source:HGNC Symbol;Acc:30022]
CH17-340M24.3		NA	164.571	166.899	165.735	NA
FAM171A1	yes	protein_coding	164.194	166.899	165.546	family with sequence similarity 171, member A1 [Source:HGNC Symbol;Acc:23522]
SNHG12		antisense	129.468	201.521	165.495	small nucleolar RNA host gene 12 (non-protein coding) [Source:HGNC Symbol;Acc:30062]
GLUD1	no	protein_coding	123.428	207.292	165.36	glutamate dehydrogenase 1 [Source:HGNC Symbol;Acc:4335]
MIR1293		miRNA	154.757	175.332	165.045	microRNA 1293 [Source:HGNC Symbol;Acc:35286]
SLC38A10	no	protein_coding	158.154	170.894	164.524	solute carrier family 38, member 10 [Source:HGNC Symbol;Acc:28237]
ZNF516	no	protein_coding	178.537	150.031	164.284	zinc finger protein 516 [Source:HGNC Symbol;Acc:28990]
SNORA76C		NA	195.523	132.276	163.899	NA
HIST1H1E	yes	protein_coding	163.061	164.235	163.648	histone cluster 1, H1e [Source:HGNC Symbol;Acc:4718]
SLC25A43	yes	protein_coding	175.14	151.807	163.473	solute carrier family 25, member 43 [Source:HGNC Symbol;Acc:30557]
GSK3B	no	protein_coding	162.306	163.348	162.827	glycogen synthase kinase 3 beta [Source:HGNC Symbol;Acc:4617]
NUP50	yes	protein_coding	169.101	156.246	162.673	nucleoporin 50kDa [Source:HGNC Symbol;Acc:8065]
MIR6892		NA	163.439	158.021	160.73	NA
CUX1	no	protein_coding	157.777	162.904	160.34	cut-like homeobox 1 [Source:HGNC Symbol;Acc:2557]
RNVU1-14		snRNA	145.698	174.445	160.072	RNA, variant U1 small nuclear 14 [Source:HGNC Symbol;Acc:48319]
SRSF1	yes	protein_coding	149.473	170.45	159.961	serine/arginine-rich splicing factor 1 [Source:HGNC Symbol;Acc:10780]
MIR30E		miRNA	119.654	199.746	159.7	microRNA 30e [Source:HGNC Symbol;Acc:31629]
MIR1976		miRNA	148.341	170.894	159.617	microRNA 1976 [Source:HGNC Symbol;Acc:37064]
PAFAH1B1	yes	protein_coding	150.605	164.235	157.42	platelet-activating factor acetylhydrolase 1b, regulatory subunit 1 (45kDa) [Source:HGNC Symbol;Acc:8574]
SNORA51		snoRNA	167.213	145.149	156.181	Small nucleolar RNA SNORA51 [Source:RFAM;Acc:RF00432]
LINC01320		NA	110.972	199.746	155.359	NA
FOXK1	no	protein_coding	156.267	154.026	155.147	forkhead box K1 [Source:HGNC Symbol;Acc:23480]
PHLDA1	yes	protein_coding	150.605	158.909	154.757	pleckstrin homology-like domain, family A, member 1 [Source:HGNC Symbol;Acc:8933]
MIR19B2		miRNA	291.774	16.8674	154.321	microRNA 19b-2 [Source:HGNC Symbol;Acc:31576]
MIR200A		miRNA	104.556	202.409	153.482	microRNA 200a [Source:HGNC Symbol;Acc:31578]
MALAT1		lincRNA	149.85	155.802	152.826	metastasis associated lung adenocarcinoma transcript 1 (non-protein coding) [Source:HGNC Symbol;Acc:29665]
ARHGAP5	yes	protein_coding	154.002	151.363	152.683	Rho GTPase activating protein 5 [Source:HGNC Symbol;Acc:675]
ADM	yes	protein_coding	154.002	150.919	152.461	adrenomedullin [Source:HGNC Symbol;Acc:259]
NUFIP2	yes	protein_coding	150.605	150.919	150.762	nuclear fragile X mental retardation protein interacting protein 2 [Source:HGNC Symbol;Acc:17634]
ZNF317	no	protein_coding	154.38	146.924	150.652	zinc finger protein 317 [Source:HGNC Symbol;Acc:13507]
MIR6777		NA	147.586	152.695	150.14	NA
ZBTB20	no	protein_coding	147.963	151.807	149.885	zinc finger and BTB domain containing 20 [Source:HGNC Symbol;Acc:13503]
KLHL11	yes	protein_coding	141.924	157.577	149.751	kelch-like family member 11 [Source:HGNC Symbol;Acc:19008]
EPHA2	yes	protein_coding	153.625	145.149	149.387	EPH receptor A2 [Source:HGNC Symbol;Acc:3386]
MIR4479		miRNA	155.89	141.598	148.744	microRNA 4479 [Source:HGNC Symbol;Acc:41767]
KDM6B	no	protein_coding	153.248	143.817	148.532	lysine (K)-specific demethylase 6B [Source:HGNC Symbol;Acc:29012]
SNORA7B		snoRNA	174.763	122.067	148.415	small nucleolar RNA, H/ACA box 7B [Source:HGNC Symbol;Acc:32593]
AGPAT5	yes	protein_coding	139.659	156.246	147.952	1-acylglycerol-3-phosphate O-acyltransferase 5 [Source:HGNC Symbol;Acc:20886]
MIR27A		miRNA	103.423	192.2	147.812	microRNA 27a [Source:HGNC Symbol;Acc:31613]
TMEM64	yes	protein_coding	131.355	163.792	147.573	transmembrane protein 64 [Source:HGNC Symbol;Acc:25441]
MAP4K2	no	protein_coding	142.679	152.251	147.465	mitogen-activated protein kinase kinase kinase kinase 2 [Source:HGNC Symbol;Acc:6864]
MIR6858		NA	162.684	130.501	146.592	NA
LOC101926933		NA	115.502	176.664	146.083	NA
NR2F2	no	protein_coding	135.507	154.47	144.989	nuclear receptor subfamily 2, group F, member 2 [Source:HGNC Symbol;Acc:7976]
MSL2	no	protein_coding	138.149	151.363	144.756	male-specific lethal 2 homolog (Drosophila) [Source:HGNC Symbol;Acc:25544]
TRAF3	no	protein_coding	144.566	143.817	144.191	TNF receptor-associated factor 3 [Source:HGNC Symbol;Acc:12033]
SOCS5	no	protein_coding	132.487	153.582	143.035	suppressor of cytokine signaling 5 [Source:HGNC Symbol;Acc:16852]
TRIB1	yes	protein_coding	134.375	150.475	142.425	tribbles pseudokinase 1 [Source:HGNC Symbol;Acc:16891]
MIR939		miRNA	153.625	130.944	142.285	microRNA 939 [Source:HGNC Symbol;Acc:33682]
USP31	no	protein_coding	139.659	144.261	141.96	ubiquitin specific peptidase 31 [Source:HGNC Symbol;Acc:20060]
RPLP1	yes	protein_coding	133.997	149.587	141.792	ribosomal protein, large, P1 [Source:HGNC Symbol;Acc:10372]
MIR7-3		miRNA	260.823	22.194	141.508	microRNA 7-3 [Source:HGNC Symbol;Acc:31640]
RBAK	no	protein_coding	138.149	144.261	141.205	RB-associated KRAB zinc finger [Source:HGNC Symbol;Acc:17680]
ANGPTL4	no	protein_coding	133.242	148.7	140.971	angiopoietin-like 4 [Source:HGNC Symbol;Acc:16039]
EIF3A	yes	protein_coding	124.938	156.69	140.814	eukaryotic translation initiation factor 3, subunit A [Source:HGNC Symbol;Acc:3271]
TFRC	yes	protein_coding	124.938	154.914	139.926	transferrin receptor [Source:HGNC Symbol;Acc:11763]
MIR4728		miRNA	132.865	146.924	139.894	microRNA 4728 [Source:HGNC Symbol;Acc:41632]
SLC38A2	yes	protein_coding	139.659	139.378	139.519	solute carrier family 38, member 2 [Source:HGNC Symbol;Acc:13448]
C16orf72	yes	protein_coding	130.223	148.256	139.239	chromosome 16 open reading frame 72 [Source:HGNC Symbol;Acc:30103]
MIR17HG		processed_transcript	275.166	3.10716	139.137	miR-17-92 cluster host gene (non-protein coding) [Source:HGNC Symbol;Acc:23564]
ZNF503-AS2		processed_transcript	111.727	164.679	138.203	ZNF503 antisense RNA 2 [Source:HGNC Symbol;Acc:23525]
SNORA46		snoRNA	136.639	138.934	137.787	small nucleolar RNA, H/ACA box 46 [Source:HGNC Symbol;Acc:32639]
SSFA2	no	protein_coding	135.507	138.934	137.221	sperm specific antigen 2 [Source:HGNC Symbol;Acc:11319]
EIF4G2	yes	protein_coding	117.767	154.47	136.118	eukaryotic translation initiation factor 4 gamma, 2 [Source:HGNC Symbol;Acc:3297]
MIR1538		miRNA	155.89	115.853	135.871	microRNA 1538 [Source:HGNC Symbol;Acc:35382]
HIPK2	no	protein_coding	125.693	145.593	135.643	homeodomain interacting protein kinase 2 [Source:HGNC Symbol;Acc:14402]
PARD6B	yes	protein_coding	132.865	136.715	134.79	par-6 family cell polarity regulator beta [Source:HGNC Symbol;Acc:16245]
ATL3	no	protein_coding	111.727	157.577	134.652	atlastin GTPase 3 [Source:HGNC Symbol;Acc:24526]
CERK	yes	protein_coding	134.752	134.052	134.402	ceramide kinase [Source:HGNC Symbol;Acc:19256]
ELK3	no	protein_coding	121.919	146.48	134.199	ELK3, ETS-domain protein (SRF accessory protein 2) [Source:HGNC Symbol;Acc:3325]
ATF7	no	protein_coding	106.065	161.572	133.819	activating transcription factor 7 [Source:HGNC Symbol;Acc:792]
TOMM20	yes	protein_coding	141.924	125.174	133.549	translocase of outer mitochondrial membrane 20 homolog (yeast) [Source:HGNC Symbol;Acc:20947]
SRSF10	no	protein_coding	105.688	160.684	133.186	cDNA FLJ30749 fis, clone FEBRA2000402, highly similar to FUS-interacting serine-arginine-rich protein 1; cDNA FLJ43846 fis, clone TESTI4006393, highly similar to FUS-interacting serine-arginine-rich protein 1 [Source:UniProtKB/TrEMBL;Acc:B3KNY6]
AGO2	yes	protein_coding	138.527	127.837	133.182	argonaute RISC catalytic component 2 [Source:HGNC Symbol;Acc:3263]
ABL2	no	protein_coding	124.561	141.598	133.079	c-abl oncogene 2, non-receptor tyrosine kinase [Source:HGNC Symbol;Acc:77]
NACC2	yes	protein_coding	121.164	144.705	132.934	NACC family member 2, BEN and BTB (POZ) domain containing [Source:HGNC Symbol;Acc:23846]
ZNF292	no	protein_coding	113.992	151.363	132.677	zinc finger protein 292 [Source:HGNC Symbol;Acc:18410]
TNFRSF12A	yes	protein_coding	128.713	136.271	132.492	tumor necrosis factor receptor superfamily, member 12A [Source:HGNC Symbol;Acc:18152]
MIR3064		miRNA	138.149	126.062	132.106	microRNA 3064 [Source:HGNC Symbol;Acc:41652]
SMURF2	yes	protein_coding	123.428	140.71	132.069	SMAD specific E3 ubiquitin protein ligase 2 [Source:HGNC Symbol;Acc:16809]
RPL6	yes	protein_coding	124.938	138.934	131.936	ribosomal protein L6 [Source:HGNC Symbol;Acc:10362]
PTGES3	yes	protein_coding	133.62	129.169	131.394	prostaglandin E synthase 3 (cytosolic) [Source:HGNC Symbol;Acc:16049]
ANKRD33B	yes	protein_coding	135.13	126.95	131.04	ankyrin repeat domain 33B [Source:HGNC Symbol;Acc:35240]
UNKL	no	protein_coding	119.654	140.266	129.96	unkempt family zinc finger-like [Source:HGNC Symbol;Acc:14184]
TGIF1	no	protein_coding	134.375	125.174	129.774	TGFB-induced factor homeobox 1 [Source:HGNC Symbol;Acc:11776]
CLTC	yes	protein_coding	133.242	126.062	129.652	clathrin, heavy chain (Hc) [Source:HGNC Symbol;Acc:2092]
RNA28S5		rRNA	110.217	148.256	129.237	RNA, 28S ribosomal 5 [Source:HGNC Symbol;Acc:37659]
GNA13	yes	protein_coding	129.845	127.837	128.841	guanine nucleotide binding protein (G protein), alpha 13 [Source:HGNC Symbol;Acc:4381]
SKI	no	protein_coding	133.62	122.955	128.287	v-ski avian sarcoma viral oncogene homolog [Source:HGNC Symbol;Acc:10896]
MIR6723		NA	100.026	155.358	127.692	NA
TRAF4	yes	protein_coding	127.203	127.837	127.52	TNF receptor-associated factor 4 [Source:HGNC Symbol;Acc:12034]
NCL	yes	protein_coding	127.58	127.393	127.487	nucleolin [Source:HGNC Symbol;Acc:7667]
RPL5	no	protein_coding	145.698	109.194	127.446	ribosomal protein L5 [Source:HGNC Symbol;Acc:10360]
PRR14L	yes	protein_coding	132.11	121.623	126.866	proline rich 14-like [Source:HGNC Symbol;Acc:28738]
CDKN1A	yes	protein_coding	132.11	119.848	125.979	cyclin-dependent kinase inhibitor 1A (p21, Cip1) [Source:HGNC Symbol;Acc:1784]
MIR106B		miRNA	89.8347	161.572	125.703	microRNA 106b [Source:HGNC Symbol;Acc:31495]
FOXK2	yes	protein_coding	125.316	124.73	125.023	forkhead box K2 [Source:HGNC Symbol;Acc:6036]
ARHGAP35	yes	protein_coding	124.561	125.174	124.867	Rho GTPase activating protein 35 [Source:HGNC Symbol;Acc:4591]
MIR6847		NA	111.727	137.603	124.665	NA
RHOB	yes	protein_coding	122.673	126.062	124.368	ras homolog family member B [Source:HGNC Symbol;Acc:668]
LNPEP	no	protein_coding	136.262	112.302	124.282	leucyl/cystinyl aminopeptidase [Source:HGNC Symbol;Acc:6656]
WEE1	yes	protein_coding	112.86	134.939	123.9	WEE1 G2 checkpoint kinase [Source:HGNC Symbol;Acc:12761]
MIR425		miRNA	40.7653	206.848	123.807	microRNA 425 [Source:HGNC Symbol;Acc:31882]
SETD2	yes	protein_coding	116.257	130.057	123.157	SET domain containing 2 [Source:HGNC Symbol;Acc:18420]
LAPTM4B	yes	protein_coding	119.276	126.062	122.669	lysosomal protein transmembrane 4 beta [Source:HGNC Symbol;Acc:13646]
EIF1	yes	protein_coding	117.012	128.281	122.646	eukaryotic translation initiation factor 1 [Source:HGNC Symbol;Acc:3249]
MBTD1	yes	protein_coding	113.237	131.388	122.313	mbt domain containing 1 [Source:HGNC Symbol;Acc:19866]
LRRC75A-AS1		NA	115.124	128.725	121.925	NA
OXR1	no	protein_coding	117.389	126.062	121.725	oxidation resistance 1 [Source:HGNC Symbol;Acc:15822]
RN7SL2		misc_RNA	119.276	123.842	121.559	RNA, 7SL, cytoplasmic 2 [Source:HGNC Symbol;Acc:23134]
CTDSPL2	yes	protein_coding	112.86	130.057	121.458	CTD (carboxy-terminal domain, RNA polymerase II, polypeptide A) small phosphatase like 2 [Source:HGNC Symbol;Acc:26936]
MIR25		miRNA	138.149	104.312	121.23	microRNA 25 [Source:HGNC Symbol;Acc:31609]
BICD2	yes	protein_coding	106.82	135.383	121.102	bicaudal D homolog 2 (Drosophila) [Source:HGNC Symbol;Acc:17208]
ANKRD50	no	protein_coding	123.428	118.072	120.75	ankyrin repeat domain 50 [Source:HGNC Symbol;Acc:29223]
LINC00641		processed_transcript	131.355	110.082	120.719	long intergenic non-protein coding RNA 641 [Source:HGNC Symbol;Acc:27511]
CFL1	yes	protein_coding	115.502	125.618	120.56	cofilin 1 (non-muscle) [Source:HGNC Symbol;Acc:1874]
ZCCHC14	no	protein_coding	117.389	123.399	120.394	zinc finger, CCHC domain containing 14 [Source:HGNC Symbol;Acc:24134]
JUN	yes	protein_coding	121.541	118.96	120.25	jun proto-oncogene [Source:HGNC Symbol;Acc:6204]
ITGB1	yes	protein_coding	112.482	127.393	119.938	integrin, beta 1 (fibronectin receptor, beta polypeptide, antigen CD29 includes MDF2, MSK12) [Source:HGNC Symbol;Acc:6153]
PKM	yes	protein_coding	117.767	122.067	119.917	pyruvate kinase, muscle [Source:HGNC Symbol;Acc:9021]
SPOPL	yes	protein_coding	109.84	129.613	119.726	speckle-type POZ protein-like [Source:HGNC Symbol;Acc:27934]
EIF4B	yes	protein_coding	130.223	108.751	119.487	eukaryotic translation initiation factor 4B [Source:HGNC Symbol;Acc:3285]
ASAH1	no	protein_coding	120.031	118.516	119.274	N-acylsphingosine amidohydrolase (acid ceramidase) 1 [Source:HGNC Symbol;Acc:735]
MIR30D		miRNA	121.541	114.965	118.253	microRNA 30d [Source:HGNC Symbol;Acc:31628]
NIPAL3	no	protein_coding	107.198	128.725	117.961	NIPA-like domain containing 3 [Source:HGNC Symbol;Acc:25233]
SLC2A1	yes	protein_coding	123.806	111.858	117.832	solute carrier family 2 (facilitated glucose transporter), member 1 [Source:HGNC Symbol;Acc:11005]
WDR37	no	protein_coding	118.899	116.74	117.82	WD repeat domain 37 [Source:HGNC Symbol;Acc:31406]
MIR4745		miRNA	123.428	111.414	117.421	microRNA 4745 [Source:HGNC Symbol;Acc:41868]
KBTBD2	yes	protein_coding	105.31	127.837	116.574	kelch repeat and BTB (POZ) domain containing 2 [Source:HGNC Symbol;Acc:21751]
TIMM21	yes	protein_coding	120.031	112.745	116.388	translocase of inner mitochondrial membrane 21 homolog (yeast) [Source:HGNC Symbol;Acc:25010]
MIRLET7G		miRNA	51.3341	181.103	116.219	microRNA let-7g [Source:HGNC Symbol;Acc:31485]
IER2	yes	protein_coding	110.217	122.067	116.142	immediate early response 2 [Source:HGNC Symbol;Acc:28871]
EGR2	no	protein_coding	109.085	122.955	116.02	early growth response 2 [Source:HGNC Symbol;Acc:3239]
PSD3	no	protein_coding	107.953	123.399	115.676	pleckstrin and Sec7 domain containing 3 [Source:HGNC Symbol;Acc:19093]
ERCC1	no	protein_coding	140.037	90.9953	115.516	excision repair cross-complementing rodent repair deficiency, complementation group 1 (includes overlapping antisense sequence) [Source:HGNC Symbol;Acc:3433]
SLC25A3	yes	protein_coding	109.085	121.623	115.354	solute carrier family 25 (mitochondrial carrier; phosphate carrier), member 3 [Source:HGNC Symbol;Acc:10989]
NSD1	yes	protein_coding	128.713	101.648	115.181	nuclear receptor binding SET domain protein 1 [Source:HGNC Symbol;Acc:14234]
KLHDC2	yes	protein_coding	112.86	116.74	114.8	kelch domain containing 2 [Source:HGNC Symbol;Acc:20231]
DIDO1	no	protein_coding	101.536	126.95	114.243	death inducer-obliterator 1 [Source:HGNC Symbol;Acc:2680]
SHOX2	no	protein_coding	105.688	122.511	114.099	short stature homeobox 2 [Source:HGNC Symbol;Acc:10854]
ADNP	no	protein_coding	107.575	118.516	113.046	activity-dependent neuroprotector homeobox [Source:HGNC Symbol;Acc:15766]
PTPN14	no	protein_coding	108.33	117.628	112.979	protein tyrosine phosphatase, non-receptor type 14 [Source:HGNC Symbol;Acc:9647]
RPLP0	yes	protein_coding	101.158	124.73	112.944	ribosomal protein, large, P0 [Source:HGNC Symbol;Acc:10371]
KLHL21	yes	protein_coding	114.747	110.97	112.858	kelch-like family member 21 [Source:HGNC Symbol;Acc:29041]
RPL7	yes	protein_coding	111.35	113.189	112.27	ribosomal protein L7 [Source:HGNC Symbol;Acc:10363]
TET3	no	protein_coding	109.84	114.521	112.18	tet methylcytosine dioxygenase 3 [Source:HGNC Symbol;Acc:28313]
RBM14	no	protein_coding	120.409	103.424	111.916	RNA binding motif protein 14 [Source:HGNC Symbol;Acc:14219]
BRD2	no	protein_coding	108.708	114.521	111.614	bromodomain containing 2 [Source:HGNC Symbol;Acc:1103]
PMAIP1	no	protein_coding	99.2712	121.623	110.447	phorbol-12-myristate-13-acetate-induced protein 1 [Source:HGNC Symbol;Acc:9108]
AKAP13	no	protein_coding	117.767	102.98	110.373	A kinase (PRKA) anchor protein 13 [Source:HGNC Symbol;Acc:371]
BTBD10	yes	protein_coding	126.448	92.7708	109.609	BTB (POZ) domain containing 10 [Source:HGNC Symbol;Acc:21445]
DSP	yes	protein_coding	100.026	118.516	109.271	desmoplakin [Source:HGNC Symbol;Acc:3052]
ZNF850	no	protein_coding	118.521	99.8729	109.197	zinc finger protein 850 [Source:HGNC Symbol;Acc:27994]
QSER1	yes	protein_coding	102.291	115.853	109.072	glutamine and serine rich 1 [Source:HGNC Symbol;Acc:26154]
NPM1	yes	protein_coding	117.767	100.317	109.042	nucleophosmin (nucleolar phosphoprotein B23, numatrin) [Source:HGNC Symbol;Acc:7910]
ASH1L	yes	protein_coding	108.708	109.194	108.951	ash1 (absent, small, or homeotic)-like (Drosophila) [Source:HGNC Symbol;Acc:19088]
PJA1	no	protein_coding	91.722	126.062	108.892	praja ring finger 1, E3 ubiquitin protein ligase [Source:HGNC Symbol;Acc:16648]
LOC100505915		NA	108.33	108.751	108.54	NA
PRDX1	yes	protein_coding	119.276	97.2096	108.243	peroxiredoxin 1 [Source:HGNC Symbol;Acc:9352]
MIR6783		NA	118.144	98.0974	108.121	NA
CTGF	yes	protein_coding	114.369	101.205	107.787	connective tissue growth factor [Source:HGNC Symbol;Acc:2500]
MIR6797		NA	109.085	106.087	107.586	NA
MIR3188		miRNA	130.6	83.8933	107.247	microRNA 3188 [Source:HGNC Symbol;Acc:38226]
H3F3B	yes	protein_coding	101.158	112.745	106.952	H3 histone, family 3B (H3.3B) [Source:HGNC Symbol;Acc:4765]
ITPRIPL2	no	protein_coding	107.198	106.531	106.864	inositol 1,4,5-trisphosphate receptor interacting protein-like 2 [Source:HGNC Symbol;Acc:27257]
KLF13	no	protein_coding	105.688	107.863	106.775	Kruppel-like factor 13 [Source:HGNC Symbol;Acc:13672]
SRSF2	yes	protein_coding	100.404	112.745	106.574	serine/arginine-rich splicing factor 2 [Source:HGNC Symbol;Acc:10783]
CMTR2	no	protein_coding	104.178	108.307	106.242	cap methyltransferase 2 [Source:HGNC Symbol;Acc:25635]
MIR3940		miRNA	122.673	89.2198	105.947	microRNA 3940 [Source:HGNC Symbol;Acc:38893]
LRRC58	yes	protein_coding	92.8544	118.96	105.907	leucine rich repeat containing 58 [Source:HGNC Symbol;Acc:26968]
IDS	no	protein_coding	103.423	108.307	105.865	iduronate 2-sulfatase [Source:HGNC Symbol;Acc:5389]
RNU5D-1		snRNA	109.463	102.092	105.777	RNA, U5D small nuclear 1 [Source:HGNC Symbol;Acc:10214]
TNFRSF10B	yes	protein_coding	105.31	106.087	105.699	tumor necrosis factor receptor superfamily, member 10b [Source:HGNC Symbol;Acc:11905]
SYNCRIP	no	protein_coding	107.198	103.868	105.533	synaptotagmin binding, cytoplasmic RNA interacting protein [Source:HGNC Symbol;Acc:16918]
SLC25A32	yes	protein_coding	88.3249	122.511	105.418	solute carrier family 25 (mitochondrial folate carrier), member 32 [Source:HGNC Symbol;Acc:29683]
SBNO1	no	protein_coding	100.026	110.082	105.054	strawberry notch homolog 1 (Drosophila) [Source:HGNC Symbol;Acc:22973]
SAMD4A	yes	protein_coding	100.404	109.638	105.021	sterile alpha motif domain containing 4A [Source:HGNC Symbol;Acc:23023]
GAPDH	yes	protein_coding	102.668	106.531	104.6	glyceraldehyde-3-phosphate dehydrogenase [Source:HGNC Symbol;Acc:4141]
DERL1	yes	protein_coding	110.595	98.5413	104.568	derlin 1 [Source:HGNC Symbol;Acc:28454]
RNU5A-1		snRNA	80.3983	128.281	104.34	RNA, U5A small nuclear 1 [Source:HGNC Symbol;Acc:10211]
ZBTB38	yes	protein_coding	105.688	102.98	104.334	zinc finger and BTB domain containing 38 [Source:HGNC Symbol;Acc:26636]
MAFG	no	protein_coding	110.217	98.0974	104.157	v-maf avian musculoaponeurotic fibrosarcoma oncogene homolog G [Source:HGNC Symbol;Acc:6781]
RNU5B-1		snRNA	79.6434	128.281	103.962	RNA, U5B small nuclear 1 [Source:HGNC Symbol;Acc:10212]
ATF4	yes	protein_coding	95.4966	112.302	103.899	activating transcription factor 4 [Source:HGNC Symbol;Acc:786]
RPS17	yes	protein_coding	112.86	94.1025	103.481	ribosomal protein S17 [Source:HGNC Symbol;Acc:10397]
RBM15	yes	protein_coding	103.046	103.868	103.457	RNA binding motif protein 15 [Source:HGNC Symbol;Acc:14959]
MIR183		miRNA	105.688	101.205	103.446	microRNA 183 [Source:HGNC Symbol;Acc:31554]
LMNB2	yes	protein_coding	101.913	103.868	102.891	lamin B2 [Source:HGNC Symbol;Acc:6638]
TBL1XR1	no	protein_coding	94.7417	110.97	102.856	transducin (beta)-like 1 X-linked receptor 1 [Source:HGNC Symbol;Acc:29529]
EIF4A2	yes	protein_coding	97.7613	107.419	102.59	eukaryotic translation initiation factor 4A2 [Source:HGNC Symbol;Acc:3284]
ANXA1	yes	protein_coding	117.767	87.0004	102.383	annexin A1 [Source:HGNC Symbol;Acc:533]
RPL18A	yes	protein_coding	99.6486	104.756	102.202	ribosomal protein L18a [Source:HGNC Symbol;Acc:10311]
MIR1236		miRNA	107.575	96.7658	102.17	microRNA 1236 [Source:HGNC Symbol;Acc:33925]
TUBA1B	yes	protein_coding	106.82	97.2096	102.015	tubulin, alpha 1b [Source:HGNC Symbol;Acc:18809]
RPL12	yes	protein_coding	98.1388	105.643	101.891	ribosomal protein L12 [Source:HGNC Symbol;Acc:10302]
RNU5F-1		snRNA	85.6827	118.072	101.877	RNA, U5F small nuclear 1 [Source:HGNC Symbol;Acc:10216]
HOXA3	no	protein_coding	96.629	106.975	101.802	homeobox A3 [Source:HGNC Symbol;Acc:5104]
RTN4	yes	protein_coding	95.8741	107.419	101.646	reticulon 4 [Source:HGNC Symbol;Acc:14085]
RPS6	yes	protein_coding	90.5897	112.302	101.446	ribosomal protein S6 [Source:HGNC Symbol;Acc:10429]
CBX6	yes	protein_coding	102.291	100.317	101.304	chromobox homolog 6 [Source:HGNC Symbol;Acc:1556]
ILF3	no	protein_coding	117.012	84.781	100.896	interleukin enhancer binding factor 3, 90kDa [Source:HGNC Symbol;Acc:6038]
E2F3	no	protein_coding	89.8347	111.414	100.624	E2F transcription factor 3 [Source:HGNC Symbol;Acc:3115]
MIR6747		NA	105.688	95.4341	100.561	NA
ZFAS1		antisense	103.423	96.7658	100.094	ZNFX1 antisense RNA 1 [Source:HGNC Symbol;Acc:33101]
HSPA1B	no	protein_coding	102.291	97.6535	99.9722	heat shock 70kDa protein 1B [Source:HGNC Symbol;Acc:5233]
SRXN1	yes	protein_coding	104.556	94.9902	99.7729	sulfiredoxin 1 [Source:HGNC Symbol;Acc:16132]
CPOX	no	protein_coding	98.8937	100.317	99.6053	coproporphyrinogen oxidase [Source:HGNC Symbol;Acc:2321]
GPAM	no	protein_coding	92.0995	106.975	99.5372	glycerol-3-phosphate acyltransferase, mitochondrial [Source:HGNC Symbol;Acc:24865]
MIR148B		miRNA	131.355	67.4697	99.4124	microRNA 148b [Source:HGNC Symbol;Acc:31761]
RPRD2	no	protein_coding	89.0798	108.751	98.9152	regulation of nuclear pre-mRNA domain containing 2 [Source:HGNC Symbol;Acc:29039]
HNRNPA2B1	yes	protein_coding	95.4966	101.648	98.5725	heterogeneous nuclear ribonucleoprotein A2/B1 [Source:HGNC Symbol;Acc:5033]
SNORA28		snoRNA	115.879	81.23	98.5546	small nucleolar RNA, H/ACA box 28 [Source:HGNC Symbol;Acc:32618]
MIR320B1		miRNA	111.35	85.6688	98.5093	microRNA 320b-1 [Source:HGNC Symbol;Acc:35247]
AMOTL2	no	protein_coding	98.8937	97.6535	98.2736	angiomotin like 2 [Source:HGNC Symbol;Acc:17812]
PHC2	yes	protein_coding	93.9868	102.536	98.2615	polyhomeotic homolog 2 (Drosophila) [Source:HGNC Symbol;Acc:3183]
ZBTB34	no	protein_coding	91.722	104.312	98.0169	zinc finger and BTB domain containing 34 [Source:HGNC Symbol;Acc:31446]
SNHG5		processed_transcript	107.953	87.8882	97.9204	small nucleolar RNA host gene 5 (non-protein coding) [Source:HGNC Symbol;Acc:21026]
IRF2BPL	no	protein_coding	96.629	98.5413	97.5851	interferon regulatory factor 2 binding protein-like [Source:HGNC Symbol;Acc:14282]
G3BP2	yes	protein_coding	95.1191	99.8729	97.496	GTPase activating protein (SH3 domain) binding protein 2 [Source:HGNC Symbol;Acc:30291]
ZNF778	no	protein_coding	96.2515	98.5413	97.3964	zinc finger protein 778 [Source:HGNC Symbol;Acc:26479]
AMD1	yes	protein_coding	96.629	98.0974	97.3632	adenosylmethionine decarboxylase 1 [Source:HGNC Symbol;Acc:457]
ASPH	yes	protein_coding	91.3446	102.536	96.9404	aspartate beta-hydroxylase [Source:HGNC Symbol;Acc:757]
H1F0	yes	protein_coding	87.1925	106.531	96.8618	H1 histone family, member 0 [Source:HGNC Symbol;Acc:4714]
PTP4A2	yes	protein_coding	109.085	83.8933	96.4891	protein tyrosine phosphatase type IVA, member 2 [Source:HGNC Symbol;Acc:9635]
MSX1	yes	protein_coding	89.8347	102.092	95.9635	msh homeobox 1 [Source:HGNC Symbol;Acc:7391]
CAMSAP1	yes	protein_coding	98.5163	92.7708	95.6435	calmodulin regulated spectrin-associated protein 1 [Source:HGNC Symbol;Acc:19946]
CALM2	no	protein_coding	100.026	90.9953	95.5107	calmodulin 2 (phosphorylase kinase, delta) [Source:HGNC Symbol;Acc:1445]
MIR378A		miRNA	137.394	52.8217	95.108	microRNA 378a [Source:HGNC Symbol;Acc:31871]
PARVA	yes	protein_coding	103.046	87.0004	95.0231	parvin, alpha [Source:HGNC Symbol;Acc:14652]
DDX5	yes	protein_coding	93.9868	94.9902	94.4885	DEAD (Asp-Glu-Ala-Asp) box helicase 5 [Source:HGNC Symbol;Acc:2746]
VAPB	no	protein_coding	95.8741	91.8831	93.8786	VAMP (vesicle-associated membrane protein)-associated protein B and C [Source:HGNC Symbol;Acc:12649]
PRDM2	no	protein_coding	93.9868	93.6586	93.8227	PR domain containing 2, with ZNF domain [Source:HGNC Symbol;Acc:9347]
MIR6877		NA	93.9868	93.2147	93.6007	NA
MIR6803		NA	97.0064	90.1076	93.557	NA
TAOK1	yes	protein_coding	86.0602	100.317	93.1885	TAO kinase 1 [Source:HGNC Symbol;Acc:29259]
P4HA1	no	protein_coding	101.536	84.781	93.1585	prolyl 4-hydroxylase, alpha polypeptide I [Source:HGNC Symbol;Acc:8546]
DUSP5	no	protein_coding	85.6827	100.317	92.9998	dual specificity phosphatase 5 [Source:HGNC Symbol;Acc:3071]
GYS1	no	protein_coding	83.418	102.536	92.9771	glycogen synthase 1 (muscle) [Source:HGNC Symbol;Acc:4706]
MIR3912		miRNA	101.158	84.3371	92.7478	microRNA 3912 [Source:HGNC Symbol;Acc:38923]
UBTF	no	protein_coding	96.629	88.332	92.4805	upstream binding transcription factor, RNA polymerase I [Source:HGNC Symbol;Acc:12511]
ZNF451	no	protein_coding	99.2712	85.6688	92.47	zinc finger protein 451 [Source:HGNC Symbol;Acc:21091]
ZNF281	no	protein_coding	87.1925	97.2096	92.2011	zinc finger protein 281 [Source:HGNC Symbol;Acc:13075]
LATS1	no	protein_coding	97.3839	87.0004	92.1921	large tumor suppressor kinase 1 [Source:HGNC Symbol;Acc:6514]
UBC	yes	protein_coding	95.1191	87.4443	91.2817	ubiquitin C [Source:HGNC Symbol;Acc:12468]
MIR6816		NA	89.4573	92.327	90.8921	NA
CAPN2	no	protein_coding	94.7417	87.0004	90.871	calpain 2, (m/II) large subunit [Source:HGNC Symbol;Acc:1479]
ETF1	no	protein_coding	85.6827	95.4341	90.5584	eukaryotic translation termination factor 1 [Source:HGNC Symbol;Acc:3477]
AZIN1	no	protein_coding	89.0798	91.8831	90.4815	antizyme inhibitor 1 [Source:HGNC Symbol;Acc:16432]
RPL4	yes	protein_coding	82.2856	98.5413	90.4134	ribosomal protein L4 [Source:HGNC Symbol;Acc:10353]
MIR5088		NA	95.8741	84.781	90.3275	NA
RPL10	yes	protein_coding	93.6093	87.0004	90.3049	ribosomal protein L10 [Source:HGNC Symbol;Acc:10298]
ZBTB6	no	protein_coding	98.1388	82.1177	90.1283	zinc finger and BTB domain containing 6 [Source:HGNC Symbol;Acc:16764]
MIR1227		miRNA	84.1729	95.878	90.0254	microRNA 1227 [Source:HGNC Symbol;Acc:33932]
VIM	yes	protein_coding	80.7758	98.5413	89.6585	vimentin [Source:HGNC Symbol;Acc:12692]
USP46	no	protein_coding	80.0209	98.5413	89.2811	ubiquitin specific peptidase 46 [Source:HGNC Symbol;Acc:20075]
SIGMAR1	no	protein_coding	90.5897	87.8882	89.2389	sigma non-opioid intracellular receptor 1 [Source:HGNC Symbol;Acc:8157]
FAM133B	no	protein_coding	91.722	86.5565	89.1393	family with sequence similarity 133, member B [Source:HGNC Symbol;Acc:28629]
RUNX1	no	protein_coding	94.3642	83.8933	89.1287	runt-related transcription factor 1 [Source:HGNC Symbol;Acc:10471]
RNU11		lincRNA	91.3446	86.5565	88.9506	RNA, U11 small nuclear [Source:HGNC Symbol;Acc:10108]
ARPP19	no	protein_coding	92.4769	85.2249	88.8509	cAMP-regulated phosphoprotein, 19kDa [Source:HGNC Symbol;Acc:16967]
SQSTM1	yes	protein_coding	90.2122	87.4443	88.8282	sequestosome 1 [Source:HGNC Symbol;Acc:11280]
FBXO28	no	protein_coding	95.8741	81.6739	88.774	F-box protein 28 [Source:HGNC Symbol;Acc:29046]
ASB1	no	protein_coding	91.3446	86.1126	88.7286	ankyrin repeat and SOCS box containing 1 [Source:HGNC Symbol;Acc:16011]
MIR943		miRNA	85.3053	91.8831	88.5942	microRNA 943 [Source:HGNC Symbol;Acc:33689]
ARRDC3	no	protein_coding	80.3983	96.7658	88.582	arrestin domain containing 3 [Source:HGNC Symbol;Acc:29263]
RRP1B	yes	protein_coding	85.6827	91.4392	88.561	ribosomal RNA processing 1B [Source:HGNC Symbol;Acc:23818]
INF2	no	protein_coding	88.3249	88.7759	88.5504	inverted formin, FH2 and WH2 domain containing [Source:HGNC Symbol;Acc:23791]
FOXD1	no	protein_coding	81.5307	94.9902	88.2605	forkhead box D1 [Source:HGNC Symbol;Acc:3802]
HELZ	no	protein_coding	90.5897	85.6688	88.1292	helicase with zinc finger [Source:HGNC Symbol;Acc:16878]
CCDC93	no	protein_coding	88.3249	87.8882	88.1065	coiled-coil domain containing 93 [Source:HGNC Symbol;Acc:25611]
RREB1	no	protein_coding	93.6093	82.1177	87.8635	ras responsive element binding protein 1 [Source:HGNC Symbol;Acc:10449]
PPP1R15B	no	protein_coding	77.7561	97.6535	87.7048	protein phosphatase 1, regulatory subunit 15B [Source:HGNC Symbol;Acc:14951]
ELAVL1	no	protein_coding	78.8885	95.878	87.3832	ELAV like RNA binding protein 1 [Source:HGNC Symbol;Acc:3312]
BCL7C	no	protein_coding	99.6486	75.0157	87.3321	B-cell CLL/lymphoma 7C [Source:HGNC Symbol;Acc:1006]
KLF10	no	protein_coding	88.3249	85.6688	86.9968	Kruppel-like factor 10 [Source:HGNC Symbol;Acc:11810]
BCL2L1	yes	protein_coding	92.8544	80.7861	86.8202	BCL2-like 1 [Source:HGNC Symbol;Acc:992]
SHISA4	no	protein_coding	103.046	70.5769	86.8113	shisa family member 4 [Source:HGNC Symbol;Acc:27139]
CBX3	yes	protein_coding	89.8347	83.4494	86.6421	chromobox homolog 3 [Source:HGNC Symbol;Acc:1553]
SERTAD2	yes	protein_coding	86.4376	86.1126	86.2751	SERTA domain containing 2 [Source:HGNC Symbol;Acc:30784]
MTRNR2L10	no	protein_coding	10.9463	161.572	86.2592	MT-RNR2-like 10 [Source:HGNC Symbol;Acc:37167]
CRLS1	no	protein_coding	73.2266	98.9852	86.1059	cardiolipin synthase 1 [Source:HGNC Symbol;Acc:16148]
SOX9	no	protein_coding	78.511	93.6586	86.0848	SRY (sex determining region Y)-box 9 [Source:HGNC Symbol;Acc:11204]
RNU2-2P		snRNA	70.9619	101.205	86.0832	RNA, U2 small nuclear 2, pseudogene [Source:HGNC Symbol;Acc:10152]
DUSP6	yes	protein_coding	89.0798	82.1177	85.5988	dual specificity phosphatase 6 [Source:HGNC Symbol;Acc:3072]
TCF7L2	no	protein_coding	73.9816	97.2096	85.5956	transcription factor 7-like 2 (T-cell specific, HMG-box) [Source:HGNC Symbol;Acc:11641]
STAM	yes	protein_coding	73.6041	96.7658	85.1849	signal transducing adaptor molecule (SH3 domain and ITAM motif) 1 [Source:HGNC Symbol;Acc:11357]
PRRC2A	no	protein_coding	68.6972	101.648	85.1728	proline-rich coiled-coil 2A [Source:HGNC Symbol;Acc:13918]
SCN8A	no	protein_coding	84.1729	86.1126	85.1428	sodium channel, voltage gated, type VIII, alpha subunit [Source:HGNC Symbol;Acc:10596]
RPS16	yes	protein_coding	86.8151	83.0055	84.9103	ribosomal protein S16 [Source:HGNC Symbol;Acc:10396]
VPS37B	yes	protein_coding	84.9278	84.781	84.8544	vacuolar protein sorting 37 homolog B (S. cerevisiae) [Source:HGNC Symbol;Acc:25754]
MEX3C	no	protein_coding	88.3249	81.23	84.7774	mex-3 RNA binding family member C [Source:HGNC Symbol;Acc:28040]
TRA2B	no	protein_coding	73.9816	95.4341	84.7078	transformer 2 beta homolog (Drosophila) [Source:HGNC Symbol;Acc:10781]
PPP2CB	no	protein_coding	81.5307	87.4443	84.4875	protein phosphatase 2, catalytic subunit, beta isozyme [Source:HGNC Symbol;Acc:9300]
GRAMD3	no	protein_coding	85.3053	83.4494	84.3773	GRAM domain containing 3 [Source:HGNC Symbol;Acc:24911]
RASA3	yes	protein_coding	87.1925	81.23	84.2113	RAS p21 protein activator 3 [Source:HGNC Symbol;Acc:20331]
DDX21	no	protein_coding	71.7168	96.3219	84.0193	DEAD (Asp-Glu-Ala-Asp) box helicase 21 [Source:HGNC Symbol;Acc:2744]
CDCP1	no	protein_coding	84.9278	83.0055	83.9666	CUB domain containing protein 1 [Source:HGNC Symbol;Acc:24357]
EPB41	no	protein_coding	74.7365	92.7708	83.7537	erythrocyte membrane protein band 4.1 (elliptocytosis 1, RH-linked) [Source:HGNC Symbol;Acc:3377]
MED13	no	protein_coding	78.8885	88.332	83.6103	mediator complex subunit 13 [Source:HGNC Symbol;Acc:22474]
MTDH	no	protein_coding	81.9082	85.2249	83.5665	metadherin [Source:HGNC Symbol;Acc:29608]
LYPD3	no	protein_coding	83.7954	83.0055	83.4005	LY6/PLAUR domain containing 3 [Source:HGNC Symbol;Acc:24880]
COMMD2	yes	protein_coding	67.9422	98.5413	83.2418	COMM domain containing 2 [Source:HGNC Symbol;Acc:24993]
PURB	yes	protein_coding	86.0602	80.3422	83.2012	purine-rich element binding protein B [Source:HGNC Symbol;Acc:9702]
ZNF503	no	protein_coding	79.6434	86.5565	83.1	zinc finger protein 503 [Source:HGNC Symbol;Acc:23589]
CANT1	no	protein_coding	83.7954	81.6739	82.7346	calcium activated nucleotidase 1 [Source:HGNC Symbol;Acc:19721]
MIR23A		miRNA	76.6238	88.7759	82.6998	microRNA 23a [Source:HGNC Symbol;Acc:31605]
NQO1	yes	protein_coding	81.5307	83.4494	82.49	NAD(P)H dehydrogenase, quinone 1 [Source:HGNC Symbol;Acc:2874]
NR1D2	yes	protein_coding	75.4914	89.2198	82.3556	nuclear receptor subfamily 1, group D, member 2 [Source:HGNC Symbol;Acc:7963]
DDX6	no	protein_coding	86.4376	77.6789	82.0583	DEAD (Asp-Glu-Ala-Asp) box helicase 6 [Source:HGNC Symbol;Acc:2747]
ZFP36L2	no	protein_coding	87.1925	76.7912	81.9919	ZFP36 ring finger protein-like 2 [Source:HGNC Symbol;Acc:1108]
EIF5	yes	protein_coding	86.4376	77.2351	81.8363	eukaryotic translation initiation factor 5 [Source:HGNC Symbol;Acc:3299]
SNHG16		processed_transcript	78.8885	84.781	81.8348	small nucleolar RNA host gene 16 (non-protein coding) [Source:HGNC Symbol;Acc:44352]
RPS7	yes	protein_coding	71.3394	92.327	81.8332	ribosomal protein S7 [Source:HGNC Symbol;Acc:10440]
ZFAND5	no	protein_coding	81.5307	82.1177	81.8242	zinc finger, AN1-type domain 5 [Source:HGNC Symbol;Acc:13008]
TOR1AIP2	no	protein_coding	80.0209	83.4494	81.7351	torsin A interacting protein 2 [Source:HGNC Symbol;Acc:24055]
PTBP1	no	protein_coding	77.3787	85.6688	81.5237	polypyrimidine tract binding protein 1 [Source:HGNC Symbol;Acc:9583]
ZNF800	yes	protein_coding	80.7758	82.1177	81.4468	zinc finger protein 800 [Source:HGNC Symbol;Acc:27267]
CDV3	no	protein_coding	78.511	84.3371	81.4241	CDV3 homolog (mouse) [Source:HGNC Symbol;Acc:26928]
ICE1		NA	78.8885	83.8933	81.3909	NA
RNU5E-1		snRNA	60.0156	102.536	81.2759	RNA, U5E small nuclear 1 [Source:HGNC Symbol;Acc:10215]
MIR148A		miRNA	78.1336	84.3371	81.2354	microRNA 148a [Source:HGNC Symbol;Acc:31535]
XPO1	yes	protein_coding	82.6631	79.4545	81.0588	exportin 1 (CRM1 homolog, yeast) [Source:HGNC Symbol;Acc:12825]
EPN1	no	protein_coding	85.3053	76.3473	80.8263	epsin 1 [Source:HGNC Symbol;Acc:21604]
MIR6800		NA	93.6093	67.9136	80.7614	NA
RPS3	yes	protein_coding	81.9082	79.4545	80.6813	ribosomal protein S3 [Source:HGNC Symbol;Acc:10420]
DNMBP	yes	protein_coding	76.6238	84.3371	80.4804	dynamin binding protein [Source:HGNC Symbol;Acc:30373]
MIR191		miRNA	94.3642	66.1381	80.2511	microRNA 191 [Source:HGNC Symbol;Acc:31561]
MAPK1	yes	protein_coding	77.7561	82.5616	80.1589	mitogen-activated protein kinase 1 [Source:HGNC Symbol;Acc:6871]
MORF4L1	no	protein_coding	84.5503	75.0157	79.783	mortality factor 4 like 1 [Source:HGNC Symbol;Acc:16989]
KRT8	no	protein_coding	87.1925	72.3524	79.7725	keratin 8 [Source:HGNC Symbol;Acc:6446]
CCNT1	yes	protein_coding	76.6238	82.5616	79.5927	cyclin T1 [Source:HGNC Symbol;Acc:1599]
PCBP1	no	protein_coding	79.6434	79.4545	79.5489	poly(rC) binding protein 1 [Source:HGNC Symbol;Acc:8647]
SNORA53		snoRNA	67.5648	91.4392	79.502	small nucleolar RNA, H/ACA box 53 [Source:HGNC Symbol;Acc:32646]
PPP1CC	no	protein_coding	72.8492	86.1126	79.4809	protein phosphatase 1, catalytic subunit, gamma isozyme [Source:HGNC Symbol;Acc:9283]
DESI2	no	protein_coding	67.9422	90.9953	79.4688	desumoylating isopeptidase 2 [Source:HGNC Symbol;Acc:24264]
MIR339		miRNA	130.6	27.9644	79.2823	microRNA 339 [Source:HGNC Symbol;Acc:31776]
ZBTB10	no	protein_coding	75.1139	83.0055	79.0597	zinc finger and BTB domain containing 10 [Source:HGNC Symbol;Acc:30953]
WDR45B	yes	protein_coding	78.1336	79.8983	79.016	WD repeat domain 45B [Source:HGNC Symbol;Acc:25072]
CCT4	no	protein_coding	75.1139	82.5616	78.8378	chaperonin containing TCP1, subunit 4 (delta) [Source:HGNC Symbol;Acc:1617]
TUBA1C	yes	protein_coding	70.207	87.4443	78.8256	tubulin, alpha 1c [Source:HGNC Symbol;Acc:20768]
CYR61	yes	protein_coding	72.0943	85.2249	78.6596	cysteine-rich, angiogenic inducer, 61 [Source:HGNC Symbol;Acc:2654]
MIR7108		NA	90.2122	65.6942	77.9532	NA
ZNF770	yes	protein_coding	63.7902	91.4392	77.6147	zinc finger protein 770 [Source:HGNC Symbol;Acc:26061]
PABPC4	no	protein_coding	74.7365	80.3422	77.5393	poly(A) binding protein, cytoplasmic 4 (inducible form) [Source:HGNC Symbol;Acc:8557]
MIR6735		NA	80.0209	75.0157	77.5183	NA
MIR96		miRNA	113.237	41.7247	77.4809	microRNA 96 [Source:HGNC Symbol;Acc:31648]
FTH1	yes	protein_coding	80.7758	73.684	77.2299	ferritin, heavy polypeptide 1 [Source:HGNC Symbol;Acc:3976]
GADD45A	yes	protein_coding	79.6434	74.5718	77.1076	growth arrest and DNA-damage-inducible, alpha [Source:HGNC Symbol;Acc:4095]
YOD1	no	protein_coding	75.1139	79.0106	77.0623	YOD1 deubiquitinase [Source:HGNC Symbol;Acc:25035]
MIR6741		NA	71.7168	82.1177	76.9173	NA
CALU	no	protein_coding	77.3787	76.3473	76.863	calumenin [Source:HGNC Symbol;Acc:1458]
TMPO	yes	protein_coding	75.4914	77.6789	76.5852	thymopoietin [Source:HGNC Symbol;Acc:11875]
LARP4B	no	protein_coding	73.2266	79.8983	76.5625	La ribonucleoprotein domain family, member 4B [Source:HGNC Symbol;Acc:28987]
HSPA5	yes	protein_coding	69.4521	83.4494	76.4507	heat shock 70kDa protein 5 (glucose-regulated protein, 78kDa) [Source:HGNC Symbol;Acc:5238]
CEBPB	no	protein_coding	76.6238	75.9034	76.2636	CCAAT/enhancer binding protein (C/EBP), beta [Source:HGNC Symbol;Acc:1834]
VDAC2	yes	protein_coding	76.6238	75.0157	75.8197	voltage-dependent anion channel 2 [Source:HGNC Symbol;Acc:12672]
TUBB	no	protein_coding	74.359	77.2351	75.797	tubulin, beta class I [Source:HGNC Symbol;Acc:20778]
GYLTL1B	no	protein_coding	84.9278	66.5819	75.7549	glycosyltransferase-like 1B [Source:HGNC Symbol;Acc:16522]
TJP1	no	protein_coding	68.6972	82.5616	75.6294	tight junction protein 1 [Source:HGNC Symbol;Acc:11827]
SPRED1	yes	protein_coding	75.1139	75.9034	75.5087	sprouty-related, EVH1 domain containing 1 [Source:HGNC Symbol;Acc:20249]
RPL13	yes	protein_coding	65.3	85.6688	75.4844	ribosomal protein L13 [Source:HGNC Symbol;Acc:10303]
UHMK1	yes	protein_coding	77.7561	72.7963	75.2762	U2AF homology motif (UHM) kinase 1 [Source:HGNC Symbol;Acc:19683]
C6orf62	no	protein_coding	65.6775	84.781	75.2293	chromosome 6 open reading frame 62 [Source:HGNC Symbol;Acc:20998]
FSIP2	no	protein_coding	36.2359	114.077	75.1565	fibrous sheath interacting protein 2 [Source:HGNC Symbol;Acc:21675]
SNORA78		NA	58.5058	91.4392	74.9725	NA
ARHGAP21	no	protein_coding	69.4521	79.8983	74.6752	Rho GTPase activating protein 21 [Source:HGNC Symbol;Acc:23725]
MIR4726		miRNA	85.3053	63.9187	74.612	microRNA 4726 [Source:HGNC Symbol;Acc:41722]
ARC	no	protein_coding	66.055	83.0055	74.5302	activity-regulated cytoskeleton-associated protein [Source:HGNC Symbol;Acc:648]
BMPR1B	no	protein_coding	78.8885	70.133	74.5107	bone morphogenetic protein receptor, type IB [Source:HGNC Symbol;Acc:1077]
TEAD2	no	protein_coding	66.8099	82.1177	74.4638	TEA domain family member 2 [Source:HGNC Symbol;Acc:11715]
EEF2	yes	protein_coding	72.0943	76.7912	74.4427	eukaryotic translation elongation factor 2 [Source:HGNC Symbol;Acc:3214]
FOSL1	no	protein_coding	72.4717	76.3473	74.4095	FOS-like antigen 1 [Source:HGNC Symbol;Acc:13718]
CSDE1	no	protein_coding	74.7365	73.684	74.2102	cold shock domain containing E1, RNA-binding [Source:HGNC Symbol;Acc:29905]
IGF2R	no	protein_coding	52.844	94.9902	73.9171	insulin-like growth factor 2 receptor [Source:HGNC Symbol;Acc:5467]
SSH1	no	protein_coding	78.1336	69.6891	73.9113	slingshot protein phosphatase 1 [Source:HGNC Symbol;Acc:30579]
CES1P2		pseudogene	28.3093	119.404	73.8564	carboxylesterase 1 pseudogene 2 [Source:HGNC Symbol;Acc:48928]
NCKAP1	yes	protein_coding	77.7561	69.6891	73.7226	NCK-associated protein 1 [Source:HGNC Symbol;Acc:7666]
CCDC117	no	protein_coding	63.4128	83.8933	73.653	coiled-coil domain containing 117 [Source:HGNC Symbol;Acc:26599]
SERBP1	no	protein_coding	69.8295	77.2351	73.5323	SERPINE1 mRNA binding protein 1 [Source:HGNC Symbol;Acc:17860]
DPM1	yes	protein_coding	70.207	76.7912	73.4991	dolichyl-phosphate mannosyltransferase polypeptide 1, catalytic subunit [Source:HGNC Symbol;Acc:3005]
SLC7A1	yes	protein_coding	73.9816	72.7963	73.3889	solute carrier family 7 (cationic amino acid transporter, y+ system), member 1 [Source:HGNC Symbol;Acc:11057]
ADGRA3		NA	63.0353	83.4494	73.2423	NA
BAG5	no	protein_coding	68.6972	77.6789	73.188	BCL2-associated athanogene 5 [Source:HGNC Symbol;Acc:941]
TBC1D8	no	protein_coding	68.6972	77.6789	73.188	TBC1 domain family, member 8 (with GRAM domain) [Source:HGNC Symbol;Acc:17791]
MIR4690		miRNA	70.207	75.9034	73.0552	microRNA 4690 [Source:HGNC Symbol;Acc:41707]
EIF2A	no	protein_coding	50.9567	94.9902	72.9735	eukaryotic translation initiation factor 2A, 65kDa [Source:HGNC Symbol;Acc:3254]
SRSF6	yes	protein_coding	64.9226	80.7861	72.8543	serine/arginine-rich splicing factor 6 [Source:HGNC Symbol;Acc:10788]
MTRNR2L6	no	protein_coding	53.2214	92.327	72.7742	MT-RNR2-like 6 [Source:HGNC Symbol;Acc:37163]
SMAD5	no	protein_coding	70.9619	74.5718	72.7668	SMAD family member 5 [Source:HGNC Symbol;Acc:6771]
ITGA6	no	protein_coding	73.6041	71.9085	72.7563	integrin, alpha 6 [Source:HGNC Symbol;Acc:6142]
RPL9	yes	protein_coding	73.9816	71.4646	72.7231	ribosomal protein L9 [Source:HGNC Symbol;Acc:10369]
FOXJ2	no	protein_coding	77.0012	68.3575	72.6793	forkhead box J2 [Source:HGNC Symbol;Acc:24818]
GAS5		processed_transcript	72.4717	72.7963	72.634	growth arrest-specific 5 (non-protein coding) [Source:HGNC Symbol;Acc:16355]
ZNF805	no	protein_coding	67.9422	77.2351	72.5887	zinc finger protein 805 [Source:HGNC Symbol;Acc:23272]
MIR6866		NA	72.4717	72.3524	72.4121	NA
SCARNA8		snoRNA	83.0405	61.6993	72.3699	small Cajal body-specific RNA 8 [Source:HGNC Symbol;Acc:32564]
PHC3	no	protein_coding	70.5844	74.1279	72.3562	polyhomeotic homolog 3 (Drosophila) [Source:HGNC Symbol;Acc:15682]
RMND5A	yes	protein_coding	76.2463	68.3575	72.3019	required for meiotic nuclear division 5 homolog A (S. cerevisiae) [Source:HGNC Symbol;Acc:25850]
TPT1	yes	protein_coding	70.207	74.1279	72.1674	tumor protein, translationally-controlled 1 [Source:HGNC Symbol;Acc:12022]
HNRNPH1	no	protein_coding	75.4914	68.8013	72.1464	heterogeneous nuclear ribonucleoprotein H1 (H) [Source:HGNC Symbol;Acc:5041]
SRSF3	no	protein_coding	70.5844	73.684	72.1342	serine/arginine-rich splicing factor 3 [Source:HGNC Symbol;Acc:10785]
GCLM	no	protein_coding	65.6775	78.5667	72.1221	glutamate-cysteine ligase, modifier subunit [Source:HGNC Symbol;Acc:4312]
SOCS4	no	protein_coding	70.5844	73.2401	71.9123	suppressor of cytokine signaling 4 [Source:HGNC Symbol;Acc:19392]
CHST15	no	protein_coding	68.3197	75.0157	71.6677	carbohydrate (N-acetylgalactosamine 4-sulfate 6-O) sulfotransferase 15 [Source:HGNC Symbol;Acc:18137]
RPL35A	yes	protein_coding	65.3	77.6789	71.4895	ribosomal protein L35a [Source:HGNC Symbol;Acc:10345]
ALCAM	yes	protein_coding	78.511	64.3625	71.4368	activated leukocyte cell adhesion molecule [Source:HGNC Symbol;Acc:400]
DYRK2	no	protein_coding	72.4717	70.133	71.3024	dual-specificity tyrosine-(Y)-phosphorylation regulated kinase 2 [Source:HGNC Symbol;Acc:3093]
RABGGTB	yes	protein_coding	67.5648	75.0157	71.2902	Rab geranylgeranyltransferase, beta subunit [Source:HGNC Symbol;Acc:9796]
ID1	no	protein_coding	68.3197	74.1279	71.2238	inhibitor of DNA binding 1, dominant negative helix-loop-helix protein [Source:HGNC Symbol;Acc:5360]
SNHG1		processed_transcript	66.055	76.3473	71.2011	small nucleolar RNA host gene 1 (non-protein coding) [Source:HGNC Symbol;Acc:32688]
HNRNPU	no	protein_coding	69.4521	72.7963	71.1242	heterogeneous nuclear ribonucleoprotein U (scaffold attachment factor A) [Source:HGNC Symbol;Acc:5048]
PTCH2	no	protein_coding	64.5451	77.6789	71.112	patched 2 [Source:HGNC Symbol;Acc:9586]
MAVS	no	protein_coding	75.1139	67.0258	71.0699	mitochondrial antiviral signaling protein [Source:HGNC Symbol;Acc:29233]
UBE2S	yes	protein_coding	59.2607	81.6739	70.4673	ubiquitin-conjugating enzyme E2S [Source:HGNC Symbol;Acc:17895]
AKIRIN1	no	protein_coding	60.7706	79.8983	70.3344	akirin 1 [Source:HGNC Symbol;Acc:25744]
ARF6	no	protein_coding	61.9029	78.5667	70.2348	ADP-ribosylation factor 6 [Source:HGNC Symbol;Acc:659]
MIR4461		pseudogene	52.0891	88.332	70.2106	microRNA 4461 [Source:HGNC Symbol;Acc:41656]
HIPK3	no	protein_coding	67.1873	72.7963	69.9918	homeodomain interacting protein kinase 3 [Source:HGNC Symbol;Acc:4915]
KMT2A	no	protein_coding	61.148	78.5667	69.8574	lysine (K)-specific methyltransferase 2A [Source:HGNC Symbol;Acc:7132]
ZNF546	no	protein_coding	67.1873	72.3524	69.7699	zinc finger protein 546 [Source:HGNC Symbol;Acc:28671]
WNT9A	no	protein_coding	67.5648	71.9085	69.7366	wingless-type MMTV integration site family, member 9A [Source:HGNC Symbol;Acc:12778]
GPAT3		NA	62.2804	76.7912	69.5358	NA
SIX4	no	protein_coding	73.6041	65.2503	69.4272	SIX homeobox 4 [Source:HGNC Symbol;Acc:10890]
SLC25A36	yes	protein_coding	62.2804	76.3473	69.3138	solute carrier family 25 (pyrimidine nucleotide carrier ), member 36 [Source:HGNC Symbol;Acc:25554]
MIDN	yes	protein_coding	72.8492	65.6942	69.2717	midnolin [Source:HGNC Symbol;Acc:16298]
PSMB4	yes	protein_coding	71.3394	67.0258	69.1826	proteasome (prosome, macropain) subunit, beta type, 4 [Source:HGNC Symbol;Acc:9541]
SETD5	no	protein_coding	69.0746	69.2452	69.1599	SET domain containing 5 [Source:HGNC Symbol;Acc:25566]
IREB2	no	protein_coding	64.9226	72.7963	68.8594	iron-responsive element binding protein 2 [Source:HGNC Symbol;Acc:6115]
CELF1	no	protein_coding	62.6578	75.0157	68.8368	CUGBP, Elav-like family member 1 [Source:HGNC Symbol;Acc:2549]
WASF2	no	protein_coding	63.0353	74.5718	68.8035	WAS protein family, member 2 [Source:HGNC Symbol;Acc:12733]
TRIP12	no	protein_coding	66.8099	70.5769	68.6934	thyroid hormone receptor interactor 12 [Source:HGNC Symbol;Acc:12306]
RBBP6	no	protein_coding	67.1873	69.6891	68.4382	retinoblastoma binding protein 6 [Source:HGNC Symbol;Acc:9889]
AEN	no	protein_coding	70.207	66.5819	68.3945	apoptosis enhancing nuclease [Source:HGNC Symbol;Acc:25722]
PAFAH1B2	no	protein_coding	67.9422	68.8013	68.3718	platelet-activating factor acetylhydrolase 1b, catalytic subunit 2 (30kDa) [Source:HGNC Symbol;Acc:8575]
PTP4A1	no	protein_coding	68.6972	67.4697	68.0834	protein tyrosine phosphatase type IVA, member 1 [Source:HGNC Symbol;Acc:9634]
MAPK6	no	protein_coding	69.8295	66.1381	67.9838	mitogen-activated protein kinase 6 [Source:HGNC Symbol;Acc:6879]
TFPI	no	protein_coding	67.5648	68.3575	67.9611	tissue factor pathway inhibitor (lipoprotein-associated coagulation inhibitor) [Source:HGNC Symbol;Acc:11760]
CLDND1	yes	protein_coding	70.207	65.6942	67.9506	claudin domain containing 1 [Source:HGNC Symbol;Acc:1322]
FBXO30	yes	protein_coding	63.0353	72.7963	67.9158	F-box protein 30 [Source:HGNC Symbol;Acc:15600]
NFE2L2	yes	protein_coding	63.4128	72.3524	67.8826	nuclear factor, erythroid 2-like 2 [Source:HGNC Symbol;Acc:7782]
MIR10B		miRNA	35.8584	99.8729	67.8657	microRNA 10b [Source:HGNC Symbol;Acc:31498]
ASAP1	no	protein_coding	69.0746	66.5819	67.8283	ArfGAP with SH3 domain, ankyrin repeat and PH domain 1 [Source:HGNC Symbol;Acc:2720]
ZNF518B	no	protein_coding	69.8295	65.6942	67.7619	zinc finger protein 518B [Source:HGNC Symbol;Acc:29365]
KCTD20	no	protein_coding	65.6775	69.6891	67.6833	potassium channel tetramerization domain containing 20 [Source:HGNC Symbol;Acc:21052]
OAZ1	yes	protein_coding	56.996	78.1228	67.5594	ornithine decarboxylase antizyme 1 [Source:HGNC Symbol;Acc:8095]
CLINT1	yes	protein_coding	63.4128	71.4646	67.4387	clathrin interactor 1 [Source:HGNC Symbol;Acc:23186]
LMBR1	no	protein_coding	63.0353	71.4646	67.25	limb development membrane protein 1 [Source:HGNC Symbol;Acc:13243]
RCC2	yes	protein_coding	65.6775	68.8013	67.2394	regulator of chromosome condensation 2 [Source:HGNC Symbol;Acc:30297]
ATP2A2	no	protein_coding	66.055	68.3575	67.2062	ATPase, Ca++ transporting, cardiac muscle, slow twitch 2 [Source:HGNC Symbol;Acc:812]
HSPD1	yes	protein_coding	58.5058	75.9034	67.2046	heat shock 60kDa protein 1 (chaperonin) [Source:HGNC Symbol;Acc:5261]
SSR1	no	protein_coding	58.5058	75.9034	67.2046	signal sequence receptor, alpha [Source:HGNC Symbol;Acc:11323]
HNRNPK	no	protein_coding	66.4324	67.9136	67.173	heterogeneous nuclear ribonucleoprotein K [Source:HGNC Symbol;Acc:5044]
MIR6801		NA	71.7168	62.587	67.1519	NA
ATXN1	no	protein_coding	67.1873	67.0258	67.1066	ataxin 1 [Source:HGNC Symbol;Acc:10548]
ZBTB7A	no	protein_coding	73.2266	60.8115	67.0191	zinc finger and BTB domain containing 7A [Source:HGNC Symbol;Acc:18078]
LATS2	no	protein_coding	66.8099	67.0258	66.9178	large tumor suppressor kinase 2 [Source:HGNC Symbol;Acc:6515]
ZFHX4	no	protein_coding	69.8295	63.9187	66.8741	zinc finger homeobox 4 [Source:HGNC Symbol;Acc:30939]
DENND3	no	protein_coding	57.7509	75.9034	66.8272	DENN/MADD domain containing 3 [Source:HGNC Symbol;Acc:29134]
TANC2	no	protein_coding	66.055	67.4697	66.7623	tetratricopeptide repeat, ankyrin repeat and coiled-coil containing 2 [Source:HGNC Symbol;Acc:30212]
SLC23A2	no	protein_coding	68.6972	64.8064	66.7518	solute carrier family 23 (ascorbic acid transporter), member 2 [Source:HGNC Symbol;Acc:10973]
USP12	no	protein_coding	63.7902	69.6891	66.7397	ubiquitin specific peptidase 12 [Source:HGNC Symbol;Acc:20485]
GPATCH2L	no	protein_coding	67.1873	66.1381	66.6627	G patch domain containing 2-like [Source:HGNC Symbol;Acc:20210]
FEM1A	no	protein_coding	60.3931	72.7963	66.5947	fem-1 homolog a (C. elegans) [Source:HGNC Symbol;Acc:16934]
WBP1L	no	protein_coding	71.3394	61.6993	66.5193	WW domain binding protein 1-like [Source:HGNC Symbol;Acc:23510]
SETX	no	protein_coding	67.1873	65.6942	66.4408	senataxin [Source:HGNC Symbol;Acc:445]
PTPN11	no	protein_coding	64.9226	67.9136	66.4181	protein tyrosine phosphatase, non-receptor type 11 [Source:HGNC Symbol;Acc:9644]
CCT5	yes	protein_coding	68.3197	64.3625	66.3411	chaperonin containing TCP1, subunit 5 (epsilon) [Source:HGNC Symbol;Acc:1618]
ETS1	no	protein_coding	61.148	71.4646	66.3063	v-ets avian erythroblastosis virus E26 oncogene homolog 1 [Source:HGNC Symbol;Acc:3488]
LDHA	yes	protein_coding	66.4324	66.1381	66.2852	lactate dehydrogenase A [Source:HGNC Symbol;Acc:6535]
FAF2	no	protein_coding	62.6578	69.6891	66.1735	Fas associated factor family member 2 [Source:HGNC Symbol;Acc:24666]
CCT2	no	protein_coding	58.5058	73.684	66.0949	chaperonin containing TCP1, subunit 2 (beta) [Source:HGNC Symbol;Acc:1615]
KIAA0196	no	protein_coding	64.1677	67.9136	66.0406	KIAA0196 [Source:HGNC Symbol;Acc:28984]
PDXK	no	protein_coding	59.2607	72.7963	66.0285	pyridoxal (pyridoxine, vitamin B6) kinase [Source:HGNC Symbol;Acc:8819]
MIR6895		NA	72.0943	59.9238	66.009	NA
MIR4429		miRNA	69.0746	62.587	65.8308	microRNA 4429 [Source:HGNC Symbol;Acc:41579]
SMG1	no	protein_coding	67.5648	63.9187	65.7417	SMG1 phosphatidylinositol 3-kinase-related kinase [Source:HGNC Symbol;Acc:30045]
PFN1	yes	protein_coding	63.7902	67.4697	65.63	profilin 1 [Source:HGNC Symbol;Acc:8881]
JUND	no	protein_coding	64.1677	67.0258	65.5967	jun D proto-oncogene [Source:HGNC Symbol;Acc:6206]
SCRN1	no	protein_coding	67.9422	63.0309	65.4866	secernin 1 [Source:HGNC Symbol;Acc:22192]
HNRNPC	yes	protein_coding	63.0353	67.9136	65.4744	heterogeneous nuclear ribonucleoprotein C (C1/C2) [Source:HGNC Symbol;Acc:5035]
MIR302A		miRNA	66.055	64.8064	65.4307	microRNA 302a [Source:HGNC Symbol;Acc:31623]
UBB	yes	protein_coding	63.7902	67.0258	65.408	ubiquitin B [Source:HGNC Symbol;Acc:12463]
AHNAK	no	protein_coding	73.9816	56.8166	65.3991	AHNAK nucleoprotein [Source:HGNC Symbol;Acc:347]
PIP4K2A	no	protein_coding	69.0746	61.6993	65.3869	phosphatidylinositol-5-phosphate 4-kinase, type II, alpha [Source:HGNC Symbol;Acc:8997]
GPRC5A	yes	protein_coding	64.9226	65.6942	65.3084	G protein-coupled receptor, family C, group 5, member A [Source:HGNC Symbol;Acc:9836]
WHSC1	no	protein_coding	65.6775	64.8064	65.242	Wolf-Hirschhorn syndrome candidate 1 [Source:HGNC Symbol;Acc:12766]
RPS27A	yes	protein_coding	62.2804	67.9136	65.097	ribosomal protein S27a [Source:HGNC Symbol;Acc:10417]
BIRC3	no	protein_coding	57.7509	72.3524	65.0516	baculoviral IAP repeat containing 3 [Source:HGNC Symbol;Acc:591]
ZNF121	no	protein_coding	63.7902	66.1381	64.9641	zinc finger protein 121 [Source:HGNC Symbol;Acc:12904]
MAPKAP1	no	protein_coding	66.8099	63.0309	64.9204	mitogen-activated protein kinase associated protein 1 [Source:HGNC Symbol;Acc:18752]
C2CD2	no	protein_coding	61.9029	67.9136	64.9083	C2 calcium-dependent domain containing 2 [Source:HGNC Symbol;Acc:1266]
MRFAP1	no	protein_coding	69.4521	59.9238	64.6879	Morf4 family associated protein 1 [Source:HGNC Symbol;Acc:24549]
MIR26B		miRNA	39.2555	90.1076	64.6815	microRNA 26b [Source:HGNC Symbol;Acc:31612]
WDR82	no	protein_coding	63.0353	66.1381	64.5867	WD repeat domain 82 [Source:HGNC Symbol;Acc:28826]
TMEM33	no	protein_coding	58.8833	70.133	64.5081	transmembrane protein 33 [Source:HGNC Symbol;Acc:25541]
PSAT1	no	protein_coding	56.6185	72.3524	64.4855	phosphoserine aminotransferase 1 [Source:HGNC Symbol;Acc:19129]
DNAJB6	no	protein_coding	64.5451	64.3625	64.4538	DnaJ (Hsp40) homolog, subfamily B, member 6 [Source:HGNC Symbol;Acc:14888]
SOCS7	no	protein_coding	60.3931	68.3575	64.3753	suppressor of cytokine signaling 7 [Source:HGNC Symbol;Acc:29846]
ZYX	yes	protein_coding	67.5648	60.8115	64.1881	zyxin [Source:HGNC Symbol;Acc:13200]
UBE2Z	no	protein_coding	52.844	75.4595	64.1518	ubiquitin-conjugating enzyme E2Z [Source:HGNC Symbol;Acc:25847]
RAP1B	no	protein_coding	59.2607	68.8013	64.031	RAP1B, member of RAS oncogene family [Source:HGNC Symbol;Acc:9857]
SLC16A5	no	protein_coding	67.1873	60.8115	63.9994	solute carrier family 16 (monocarboxylate transporter), member 5 [Source:HGNC Symbol;Acc:10926]
C6orf89	no	protein_coding	75.1139	52.8217	63.9678	chromosome 6 open reading frame 89 [Source:HGNC Symbol;Acc:21114]
PIM3	yes	protein_coding	60.3931	67.4697	63.9314	pim-3 oncogene [Source:HGNC Symbol;Acc:19310]
TSC1	no	protein_coding	70.9619	56.8166	63.8892	tuberous sclerosis 1 [Source:HGNC Symbol;Acc:12362]
ARL6IP1	no	protein_coding	56.2411	71.4646	63.8529	ADP-ribosylation factor-like 6 interacting protein 1 [Source:HGNC Symbol;Acc:697]
SPECC1L	no	protein_coding	66.4324	61.2554	63.8439	sperm antigen with calponin homology and coiled-coil domains 1-like [Source:HGNC Symbol;Acc:29022]
DCP2	no	protein_coding	69.0746	58.5921	63.8334	decapping mRNA 2 [Source:HGNC Symbol;Acc:24452]
AGAP1	no	protein_coding	62.2804	65.2503	63.7653	ArfGAP with GTPase domain, ankyrin repeat and PH domain 1 [Source:HGNC Symbol;Acc:16922]
RAP2B	no	protein_coding	60.7706	66.5819	63.6763	RAP2B, member of RAS oncogene family [Source:HGNC Symbol;Acc:9862]
ZBTB5	yes	protein_coding	67.1873	59.9238	63.5555	zinc finger and BTB domain containing 5 [Source:HGNC Symbol;Acc:23836]
MIR6834		NA	67.5648	59.4799	63.5223	NA
ZNF462	no	protein_coding	66.8099	59.9238	63.3668	zinc finger protein 462 [Source:HGNC Symbol;Acc:21684]
RPS13	no	protein_coding	67.1873	59.4799	63.3336	ribosomal protein S13 [Source:HGNC Symbol;Acc:10386]
RNF139	yes	protein_coding	55.8636	70.5769	63.2202	ring finger protein 139 [Source:HGNC Symbol;Acc:17023]
DAB2IP	no	protein_coding	58.5058	67.9136	63.2097	DAB2 interacting protein [Source:HGNC Symbol;Acc:17294]
MIR4999		miRNA	61.5255	64.8064	63.166	microRNA 4999 [Source:HGNC Symbol;Acc:43494]
SNORA61		NA	63.0353	63.0309	63.0331	NA
YBX1	yes	protein_coding	63.4128	62.587	62.9999	Y box binding protein 1 [Source:HGNC Symbol;Acc:8014]
SNX6	yes	protein_coding	58.5058	67.4697	62.9878	sorting nexin 6 [Source:HGNC Symbol;Acc:14970]
FAM3C	yes	protein_coding	61.148	64.8064	62.9772	family with sequence similarity 3, member C [Source:HGNC Symbol;Acc:18664]
PAUPAR		NA	64.1677	61.6993	62.9335	NA
PBX3	no	protein_coding	44.1625	81.6739	62.9182	pre-B-cell leukemia homeobox 3 [Source:HGNC Symbol;Acc:8634]
MIR6794		NA	69.0746	56.3727	62.7237	NA
MIR6758		NA	66.8099	58.5921	62.701	NA
TSC22D2	no	protein_coding	60.0156	65.2503	62.633	TSC22 domain family, member 2 [Source:HGNC Symbol;Acc:29095]
ZNF264	no	protein_coding	55.4862	69.6891	62.5876	zinc finger protein 264 [Source:HGNC Symbol;Acc:13057]
2017-03-06	no	protein_coding	65.6775	59.4799	62.5787	membrane-associated ring finger (C3HC4) 6, E3 ubiquitin protein ligase [Source:HGNC Symbol;Acc:30550]
KLHL9	no	protein_coding	58.8833	66.1381	62.5107	kelch-like family member 9 [Source:HGNC Symbol;Acc:18732]
TIAL1	no	protein_coding	64.5451	59.9238	62.2344	TIA1 cytotoxic granule-associated RNA binding protein-like 1 [Source:HGNC Symbol;Acc:11804]
PRKCA	no	protein_coding	60.3931	63.9187	62.1559	protein kinase C, alpha [Source:HGNC Symbol;Acc:9393]
RLIM	no	protein_coding	59.2607	64.8064	62.0336	ring finger protein, LIM domain interacting [Source:HGNC Symbol;Acc:13429]
NF2	no	protein_coding	62.2804	61.6993	61.9898	neurofibromin 2 (merlin) [Source:HGNC Symbol;Acc:7773]
ABCE1	no	protein_coding	59.6382	63.9187	61.7784	ATP-binding cassette, sub-family E (OABP), member 1 [Source:HGNC Symbol;Acc:69]
TMEM30A	no	protein_coding	66.055	57.2605	61.6577	transmembrane protein 30A [Source:HGNC Symbol;Acc:16667]
SERP1	yes	protein_coding	60.3931	62.587	61.4901	stress-associated endoplasmic reticulum protein 1 [Source:HGNC Symbol;Acc:10759]
REEP4	yes	protein_coding	52.844	70.133	61.4885	receptor accessory protein 4 [Source:HGNC Symbol;Acc:26176]
NAA50	no	protein_coding	50.5792	72.3524	61.4658	N(alpha)-acetyltransferase 50, NatE catalytic subunit [Source:HGNC Symbol;Acc:29533]
AIDA	yes	protein_coding	58.5058	64.3625	61.4342	axin interactor, dorsalization associated [Source:HGNC Symbol;Acc:25761]
CNN2	no	protein_coding	66.8099	55.9288	61.3694	calponin 2 [Source:HGNC Symbol;Acc:2156]
MIR6798		NA	64.5451	58.1482	61.3467	NA
HSPB1	no	protein_coding	61.9029	60.3676	61.1353	heat shock 27kDa protein 1 [Source:HGNC Symbol;Acc:5246]
ZFP36	yes	protein_coding	55.4862	66.5819	61.0341	ZFP36 ring finger protein [Source:HGNC Symbol;Acc:12862]
NABP1	no	protein_coding	53.2214	68.8013	61.0114	nucleic acid binding protein 1 [Source:HGNC Symbol;Acc:26232]
LYPLA1	no	protein_coding	58.5058	63.4748	60.9903	lysophospholipase I [Source:HGNC Symbol;Acc:6737]
RPS27	yes	protein_coding	61.148	60.8115	60.9798	ribosomal protein S27 [Source:HGNC Symbol;Acc:10416]
NBN	yes	protein_coding	59.2607	61.6993	60.48	nibrin [Source:HGNC Symbol;Acc:7652]
HOXA5	no	protein_coding	67.9422	52.8217	60.382	homeobox A5 [Source:HGNC Symbol;Acc:5106]
BRCA2	no	protein_coding	47.937	72.7963	60.3666	breast cancer 2, early onset [Source:HGNC Symbol;Acc:1101]
STC2	yes	protein_coding	56.2411	64.3625	60.3018	stanniocalcin 2 [Source:HGNC Symbol;Acc:11374]
EFNB2	no	protein_coding	56.6185	63.9187	60.2686	ephrin-B2 [Source:HGNC Symbol;Acc:3227]
CUL3	no	protein_coding	59.2607	61.2554	60.2581	cullin 3 [Source:HGNC Symbol;Acc:2553]
LINC00434		lincRNA	54.3538	66.1381	60.2459	long intergenic non-protein coding RNA 434 [Source:HGNC Symbol;Acc:42769]
ARID1A	no	protein_coding	56.996	63.4748	60.2354	AT rich interactive domain 1A (SWI-like) [Source:HGNC Symbol;Acc:11110]
RPL27A	yes	protein_coding	62.6578	57.7044	60.1811	ribosomal protein L27a [Source:HGNC Symbol;Acc:10329]
HNRNPF	yes	protein_coding	55.8636	64.3625	60.1131	heterogeneous nuclear ribonucleoprotein F [Source:HGNC Symbol;Acc:5039]
UBE3A	no	protein_coding	61.9029	58.1482	60.0256	ubiquitin protein ligase E3A [Source:HGNC Symbol;Acc:12496]
STIP1	yes	protein_coding	55.1087	64.8064	59.9576	stress-induced-phosphoprotein 1 [Source:HGNC Symbol;Acc:11387]
AXL	no	protein_coding	55.1087	64.8064	59.9576	AXL receptor tyrosine kinase [Source:HGNC Symbol;Acc:905]
PTAR1	no	protein_coding	65.3	54.5972	59.9486	protein prenyltransferase alpha subunit repeat containing 1 [Source:HGNC Symbol;Acc:30449]
SRSF8		pseudogene	55.4862	64.3625	59.9244	serine/arginine-rich splicing factor 8 [Source:HGNC Symbol;Acc:16988]
H2AFZ	no	protein_coding	50.9567	68.8013	59.879	H2A histone family, member Z [Source:HGNC Symbol;Acc:4741]
SNHG6		processed_transcript	56.996	62.587	59.7915	small nucleolar RNA host gene 6 (non-protein coding) [Source:HGNC Symbol;Acc:32965]
NFAT5	no	protein_coding	56.996	62.587	59.7915	nuclear factor of activated T-cells 5, tonicity-responsive [Source:HGNC Symbol;Acc:7774]
C5orf24	no	protein_coding	55.4862	63.9187	59.7024	chromosome 5 open reading frame 24 [Source:HGNC Symbol;Acc:26746]
MIR6799		NA	60.7706	58.5921	59.6813	NA
TIPARP	no	protein_coding	55.8636	63.4748	59.6692	TCDD-inducible poly(ADP-ribose) polymerase [Source:HGNC Symbol;Acc:23696]
DNAJC5	no	protein_coding	59.2607	59.9238	59.5922	DnaJ (Hsp40) homolog, subfamily C, member 5 [Source:HGNC Symbol;Acc:16235]
RPS9	no	protein_coding	49.8243	69.2452	59.5348	ribosomal protein S9 [Source:HGNC Symbol;Acc:10442]
AP2M1	yes	protein_coding	60.0156	59.036	59.5258	adaptor-related protein complex 2, mu 1 subunit [Source:HGNC Symbol;Acc:564]
CSNK1D	no	protein_coding	50.9567	67.4697	59.2132	casein kinase 1, delta [Source:HGNC Symbol;Acc:2452]
SIK2	no	protein_coding	51.3341	67.0258	59.18	salt-inducible kinase 2 [Source:HGNC Symbol;Acc:21680]
TLDC1	no	protein_coding	56.6185	61.6993	59.1589	TBC/LysM-associated domain containing 1 [Source:HGNC Symbol;Acc:29325]
FAM101B	no	protein_coding	62.2804	55.9288	59.1046	family with sequence similarity 101, member B [Source:HGNC Symbol;Acc:28705]
RPL23	yes	protein_coding	60.0156	58.1482	59.0819	ribosomal protein L23 [Source:HGNC Symbol;Acc:10316]
VHL	no	protein_coding	52.0891	65.6942	58.8916	von Hippel-Lindau tumor suppressor, E3 ubiquitin protein ligase [Source:HGNC Symbol;Acc:12687]
BUB3	no	protein_coding	58.1284	59.4799	58.8041	BUB3 mitotic checkpoint protein [Source:HGNC Symbol;Acc:1151]
TMEM245	no	protein_coding	58.1284	59.4799	58.8041	transmembrane protein 245 [Source:HGNC Symbol;Acc:1363]
LIF	no	protein_coding	58.5058	59.036	58.7709	leukemia inhibitory factor [Source:HGNC Symbol;Acc:6596]
VCPIP1	no	protein_coding	48.6919	68.8013	58.7466	valosin containing protein (p97)/p47 complex interacting protein 1 [Source:HGNC Symbol;Acc:30897]
ELK4	yes	protein_coding	54.3538	63.0309	58.6924	ELK4, ETS-domain protein (SRF accessory protein 1) [Source:HGNC Symbol;Acc:3326]
SNORA10		snoRNA	57.7509	59.4799	58.6154	small nucleolar RNA, H/ACA box 10 [Source:HGNC Symbol;Acc:32598]
SNORA26		snoRNA	55.4862	61.6993	58.5927	Small nucleolar RNA SNORA26 [Source:RFAM;Acc:RF00568]
RPS19	yes	protein_coding	60.7706	56.3727	58.5716	ribosomal protein S19 [Source:HGNC Symbol;Acc:10402]
BCLAF1	no	protein_coding	55.8636	61.2554	58.5595	BCL2-associated transcription factor 1 [Source:HGNC Symbol;Acc:16863]
SERPINE1	no	protein_coding	58.5058	58.5921	58.549	serpin peptidase inhibitor, clade E (nexin, plasminogen activator inhibitor type 1), member 1 [Source:HGNC Symbol;Acc:8583]
UNC119B	yes	protein_coding	49.0694	67.9136	58.4915	unc-119 homolog B (C. elegans) [Source:HGNC Symbol;Acc:16488]
MAZ	yes	protein_coding	60.3931	56.3727	58.3829	MYC-associated zinc finger protein (purine-binding transcription factor) [Source:HGNC Symbol;Acc:6914]
PPP2CA	yes	protein_coding	60.3931	56.3727	58.3829	protein phosphatase 2, catalytic subunit, alpha isozyme [Source:HGNC Symbol;Acc:9299]
ZC3H15	yes	protein_coding	53.2214	63.4748	58.3481	zinc finger CCCH-type containing 15 [Source:HGNC Symbol;Acc:29528]
ENO1	yes	protein_coding	58.5058	58.1482	58.327	enolase 1, (alpha) [Source:HGNC Symbol;Acc:3350]
IMPDH1	no	protein_coding	60.3931	55.9288	58.161	IMP (inosine 5'-monophosphate) dehydrogenase 1 [Source:HGNC Symbol;Acc:6052]
LRPAP1	no	protein_coding	59.6382	56.3727	58.0055	low density lipoprotein receptor-related protein associated protein 1 [Source:HGNC Symbol;Acc:6701]
RPS29	no	protein_coding	54.7313	61.2554	57.9933	ribosomal protein S29 [Source:HGNC Symbol;Acc:10419]
RRM2	no	protein_coding	60.0156	55.9288	57.9722	ribonucleotide reductase M2 [Source:HGNC Symbol;Acc:10452]
MIR6786		NA	55.1087	60.8115	57.9601	NA
HIVEP1	no	protein_coding	55.1087	60.8115	57.9601	human immunodeficiency virus type I enhancer binding protein 1 [Source:HGNC Symbol;Acc:4920]
MIR6514		NA	65.3	50.6023	57.9512	NA
MIR1234		miRNA	63.0353	52.8217	57.9285	microRNA 1234 [Source:HGNC Symbol;Acc:33926]
CBL	no	protein_coding	49.0694	66.5819	57.8257	Cbl proto-oncogene, E3 ubiquitin protein ligase [Source:HGNC Symbol;Acc:1541]
ATMIN	no	protein_coding	56.996	58.5921	57.7941	ATM interactor [Source:HGNC Symbol;Acc:29034]
PRKAR1A	no	protein_coding	55.4862	59.9238	57.705	protein kinase, cAMP-dependent, regulatory, type I, alpha [Source:HGNC Symbol;Acc:9388]
FAM120B	no	protein_coding	56.2411	59.036	57.6385	family with sequence similarity 120B [Source:HGNC Symbol;Acc:21109]
ASB3	no	protein_coding	48.6919	66.5819	57.6369	Ankyrin repeat and SOCS box protein 3 [Source:UniProtKB/Swiss-Prot;Acc:Q9Y575]
ZC3H12C	no	protein_coding	43.785	71.4646	57.6248	zinc finger CCCH-type containing 12C [Source:HGNC Symbol;Acc:29362]
EEF1G	yes	protein_coding	69.4521	45.7196	57.5858	eukaryotic translation elongation factor 1 gamma [Source:HGNC Symbol;Acc:3213]
TMCO3	no	protein_coding	50.2018	64.8064	57.5041	transmembrane and coiled-coil domains 3 [Source:HGNC Symbol;Acc:20329]
USP7	no	protein_coding	60.3931	54.5972	57.4952	ubiquitin specific peptidase 7 (herpes virus-associated) [Source:HGNC Symbol;Acc:12630]
MIR659		miRNA	61.9029	52.8217	57.3623	microRNA 659 [Source:HGNC Symbol;Acc:32915]
ZXDC	no	protein_coding	52.0891	62.587	57.338	ZXD family zinc finger C [Source:HGNC Symbol;Acc:28160]
MIR6784		NA	54.7313	59.9238	57.3275	NA
TGOLN2	no	protein_coding	51.3341	63.0309	57.1825	trans-golgi network protein 2 [Source:HGNC Symbol;Acc:15450]
GSTZ1	no	protein_coding	59.2607	55.0411	57.1509	glutathione S-transferase zeta 1 [Source:HGNC Symbol;Acc:4643]
RAN	no	protein_coding	49.8243	64.3625	57.0934	RAN, member RAS oncogene family [Source:HGNC Symbol;Acc:9846]
TSPAN14	yes	protein_coding	60.0156	54.1533	57.0845	tetraspanin 14 [Source:HGNC Symbol;Acc:23303]
STRAP	no	protein_coding	56.6185	57.2605	56.9395	serine/threonine kinase receptor associated protein [Source:HGNC Symbol;Acc:30796]
G3BP1	no	protein_coding	53.9763	59.4799	56.7281	GTPase activating protein (SH3 domain) binding protein 1 [Source:HGNC Symbol;Acc:30292]
PTPN2	no	protein_coding	60.0156	53.2656	56.6406	protein tyrosine phosphatase, non-receptor type 2 [Source:HGNC Symbol;Acc:9650]
ZC3H13	no	protein_coding	53.2214	59.9238	56.5726	zinc finger CCCH-type containing 13 [Source:HGNC Symbol;Acc:20368]
TMBIM6	no	protein_coding	49.8243	62.587	56.2057	transmembrane BAX inhibitor motif containing 6 [Source:HGNC Symbol;Acc:11723]
PKD1	no	protein_coding	55.1087	57.2605	56.1846	polycystic kidney disease 1 (autosomal dominant) [Source:HGNC Symbol;Acc:9008]
C10orf2	no	protein_coding	61.148	51.0462	56.0971	chromosome 10 open reading frame 2 [Source:HGNC Symbol;Acc:1160]
ADNP2	no	protein_coding	51.3341	60.8115	56.0728	ADNP homeobox 2 [Source:HGNC Symbol;Acc:23803]
ZNF106	no	protein_coding	56.6185	55.485	56.0517	zinc finger protein 106 [Source:HGNC Symbol;Acc:12886]
RAD21	no	protein_coding	53.5989	58.1482	55.8736	RAD21 homolog (S. pombe) [Source:HGNC Symbol;Acc:9811]
MIR4470		miRNA	56.6185	55.0411	55.8298	microRNA 4470 [Source:HGNC Symbol;Acc:41833]
SET	no	protein_coding	54.7313	56.8166	55.7739	SET nuclear oncogene [Source:HGNC Symbol;Acc:10760]
NOLC1	no	protein_coding	57.3735	54.1533	55.7634	nucleolar and coiled-body phosphoprotein 1 [Source:HGNC Symbol;Acc:15608]
MTMR9	no	protein_coding	49.8243	61.6993	55.7618	myotubularin related protein 9 [Source:HGNC Symbol;Acc:14596]
FASN	no	protein_coding	60.0156	51.49	55.7528	fatty acid synthase [Source:HGNC Symbol;Acc:3594]
SLC7A6	no	protein_coding	60.3931	51.0462	55.7196	solute carrier family 7 (amino acid transporter light chain, y+L system), member 6 [Source:HGNC Symbol;Acc:11064]
YAP1	no	protein_coding	53.5989	57.7044	55.6516	Yes-associated protein 1 [Source:HGNC Symbol;Acc:16262]
RBM12	no	protein_coding	53.9763	57.2605	55.6184	RNA binding motif protein 12 [Source:HGNC Symbol;Acc:9898]
C12orf49	yes	protein_coding	56.6185	54.5972	55.6079	chromosome 12 open reading frame 49 [Source:HGNC Symbol;Acc:26128]
TRA2A	no	protein_coding	54.3538	56.8166	55.5852	transformer 2 alpha homolog (Drosophila) [Source:HGNC Symbol;Acc:16645]
RPL7A	yes	protein_coding	59.6382	51.49	55.5641	ribosomal protein L7a [Source:HGNC Symbol;Acc:10364]
DHX15	no	protein_coding	49.8243	61.2554	55.5399	DEAH (Asp-Glu-Ala-His) box helicase 15 [Source:HGNC Symbol;Acc:2738]
DICER1-AS1		antisense	41.1428	69.6891	55.416	DICER1 antisense RNA 1 [Source:HGNC Symbol;Acc:43017]
FOPNL	no	protein_coding	54.3538	56.3727	55.3633	FGFR1OP N-terminal like [Source:HGNC Symbol;Acc:26435]
RNF4	no	protein_coding	44.9174	65.6942	55.3058	ring finger protein 4 [Source:HGNC Symbol;Acc:10067]
PAPD7	no	protein_coding	56.996	53.2656	55.1308	PAP associated domain containing 7 [Source:HGNC Symbol;Acc:16705]
MID1IP1	no	protein_coding	57.7509	52.3778	55.0644	MID1 interacting protein 1 [Source:HGNC Symbol;Acc:20715]
CCT6A	yes	protein_coding	55.4862	54.5972	55.0417	chaperonin containing TCP1, subunit 6A (zeta 1) [Source:HGNC Symbol;Acc:1620]
PRRC2B	no	protein_coding	55.4862	54.5972	55.0417	proline-rich coiled-coil 2B [Source:HGNC Symbol;Acc:28121]
TULP4	no	protein_coding	50.9567	59.036	54.9963	tubby like protein 4 [Source:HGNC Symbol;Acc:15530]
RNPS1	no	protein_coding	53.5989	56.3727	54.9858	RNA binding protein S1, serine-rich domain [Source:HGNC Symbol;Acc:10080]
NAB1	no	protein_coding	49.4469	60.3676	54.9072	NGFI-A binding protein 1 (EGR1 binding protein 1) [Source:HGNC Symbol;Acc:7626]
ATP5A1	no	protein_coding	59.6382	50.1584	54.8983	ATP synthase, H+ transporting, mitochondrial F1 complex, alpha subunit 1, cardiac muscle [Source:HGNC Symbol;Acc:823]
AMMECR1	no	protein_coding	48.6919	60.8115	54.7517	Alport syndrome, mental retardation, midface hypoplasia and elliptocytosis chromosomal region gene 1 [Source:HGNC Symbol;Acc:467]
MIR6742		NA	47.937	61.2554	54.5962	NA
CEP170B	no	protein_coding	47.937	61.2554	54.5962	centrosomal protein 170B [Source:HGNC Symbol;Acc:20362]
SURF4	no	protein_coding	53.2214	55.9288	54.5751	surfeit 4 [Source:HGNC Symbol;Acc:11476]
FGD5-AS1		antisense	50.9567	58.1482	54.5525	FGD5 antisense RNA 1 [Source:HGNC Symbol;Acc:40410]
SLC39A14	yes	protein_coding	43.4075	65.6942	54.5509	solute carrier family 39 (zinc transporter), member 14 [Source:HGNC Symbol;Acc:20858]
ZW10	yes	protein_coding	67.1873	41.7247	54.456	zw10 kinetochore protein [Source:HGNC Symbol;Acc:13194]
VDAC1	no	protein_coding	52.4665	56.3727	54.4196	voltage-dependent anion channel 1 [Source:HGNC Symbol;Acc:12669]
NPLOC4	yes	protein_coding	58.8833	49.7145	54.2989	nuclear protein localization 4 homolog (S. cerevisiae) [Source:HGNC Symbol;Acc:18261]
BACH1	no	protein_coding	49.4469	59.036	54.2414	BTB and CNC homology 1, basic leucine zipper transcription factor 1 [Source:HGNC Symbol;Acc:935]
AMMECR1L	no	protein_coding	59.6382	48.8268	54.2325	AMMECR1-like [Source:HGNC Symbol;Acc:28658]
PSMD12	no	protein_coding	49.8243	58.5921	54.2082	proteasome (prosome, macropain) 26S subunit, non-ATPase, 12 [Source:HGNC Symbol;Acc:9557]
MAP3K14		processed_transcript	52.4665	55.9288	54.1977	mitogen-activated protein kinase kinase kinase 14 [Source:HGNC Symbol;Acc:6853]
GLS	no	protein_coding	58.1284	50.1584	54.1434	glutaminase [Source:HGNC Symbol;Acc:4331]
CANX	yes	protein_coding	48.6919	59.4799	54.0859	calnexin [Source:HGNC Symbol;Acc:1473]
SESN2	yes	protein_coding	61.5255	46.6074	54.0664	sestrin 2 [Source:HGNC Symbol;Acc:20746]
HSDL1	yes	protein_coding	57.7509	50.1584	53.9547	hydroxysteroid dehydrogenase like 1 [Source:HGNC Symbol;Acc:16475]
FBXL18	no	protein_coding	50.2018	57.7044	53.9531	F-box and leucine-rich repeat protein 18 [Source:HGNC Symbol;Acc:21874]
CCDC151	no	protein_coding	38.1231	69.6891	53.9061	coiled-coil domain containing 151 [Source:HGNC Symbol;Acc:28303]
RNF6	no	protein_coding	51.3341	56.3727	53.8534	ring finger protein (C3H2C3 type) 6 [Source:HGNC Symbol;Acc:10069]
SPCS3	no	protein_coding	51.3341	56.3727	53.8534	signal peptidase complex subunit 3 homolog (S. cerevisiae) [Source:HGNC Symbol;Acc:26212]
ANKRD40	no	protein_coding	59.6382	47.939	53.7886	ankyrin repeat domain 40 [Source:HGNC Symbol;Acc:28233]
ATAD2	no	protein_coding	57.3735	50.1584	53.7659	ATPase family, AAA domain containing 2 [Source:HGNC Symbol;Acc:30123]
MFAP3	no	protein_coding	55.1087	52.3778	53.7433	microfibrillar-associated protein 3 [Source:HGNC Symbol;Acc:7034]
BPTF	no	protein_coding	47.5596	59.9238	53.7417	bromodomain PHD finger transcription factor [Source:HGNC Symbol;Acc:3581]
HN1	no	protein_coding	57.7509	49.7145	53.7327	hematological and neurological expressed 1 [Source:HGNC Symbol;Acc:14569]
SNORA55		snoRNA	60.7706	46.6074	53.689	small nucleolar RNA, H/ACA box 55 [Source:HGNC Symbol;Acc:32649]
PDPK1	no	protein_coding	53.2214	54.1533	53.6874	3-phosphoinositide dependent protein kinase-1 [Source:HGNC Symbol;Acc:8816]
SP3	no	protein_coding	53.5989	53.7094	53.6542	Sp3 transcription factor [Source:HGNC Symbol;Acc:11208]
JUNB	no	protein_coding	56.6185	50.6023	53.6104	jun B proto-oncogene [Source:HGNC Symbol;Acc:6205]
NT5E	no	protein_coding	59.6382	47.4951	53.5667	5'-nucleotidase, ecto (CD73) [Source:HGNC Symbol;Acc:8021]
ARPC1A	yes	protein_coding	52.844	54.1533	53.4986	actin related protein 2/3 complex, subunit 1A, 41kDa [Source:HGNC Symbol;Acc:703]
PRKAA1	no	protein_coding	52.4665	54.1533	53.3099	protein kinase, AMP-activated, alpha 1 catalytic subunit [Source:HGNC Symbol;Acc:9376]
HIST1H4E	yes	protein_coding	67.9422	38.6175	53.2799	histone cluster 1, H4e [Source:HGNC Symbol;Acc:4790]
KPNA4	no	protein_coding	53.2214	53.2656	53.2435	karyopherin alpha 4 (importin alpha 3) [Source:HGNC Symbol;Acc:6397]
BIRC2	no	protein_coding	52.0891	54.1533	53.1212	baculoviral IAP repeat containing 2 [Source:HGNC Symbol;Acc:590]
RPL36	no	protein_coding	63.0353	43.0563	53.0458	ribosomal protein L36 [Source:HGNC Symbol;Acc:13631]
ENC1	no	protein_coding	58.5058	47.4951	53.0005	ectodermal-neural cortex 1 (with BTB domain) [Source:HGNC Symbol;Acc:3345]
GORASP2	yes	protein_coding	54.7313	51.0462	52.8887	golgi reassembly stacking protein 2, 55kDa [Source:HGNC Symbol;Acc:17500]
MIR28		miRNA	14.7208	90.9953	52.8581	microRNA 28 [Source:HGNC Symbol;Acc:31615]
CD59	no	protein_coding	55.8636	49.7145	52.7891	CD59 molecule, complement regulatory protein [Source:HGNC Symbol;Acc:1689]
TMED2	yes	protein_coding	58.5058	47.0512	52.7785	transmembrane emp24 domain trafficking protein 2 [Source:HGNC Symbol;Acc:16996]
SOX4	no	protein_coding	58.8833	46.6074	52.7453	SRY (sex determining region Y)-box 4 [Source:HGNC Symbol;Acc:11200]
ZNF607	no	protein_coding	56.6185	48.8268	52.7226	zinc finger protein 607 [Source:HGNC Symbol;Acc:28192]
TRIB2	no	protein_coding	56.996	48.3829	52.6894	tribbles pseudokinase 2 [Source:HGNC Symbol;Acc:30809]
ETNK1	no	protein_coding	55.1087	50.1584	52.6336	ethanolamine kinase 1 [Source:HGNC Symbol;Acc:24649]
HERPUD1	no	protein_coding	52.844	52.3778	52.6109	homocysteine-inducible, endoplasmic reticulum stress-inducible, ubiquitin-like domain member 1 [Source:HGNC Symbol;Acc:13744]
DGKQ	no	protein_coding	41.1428	63.9187	52.5307	diacylglycerol kinase, theta 110kDa [Source:HGNC Symbol;Acc:2856]
HIST1H1C	no	protein_coding	46.4272	58.5921	52.5097	histone cluster 1, H1c [Source:HGNC Symbol;Acc:4716]
DBR1	yes	protein_coding	49.4469	55.485	52.4659	debranching RNA lariats 1 [Source:HGNC Symbol;Acc:15594]
LARP1	no	protein_coding	54.7313	50.1584	52.4448	La ribonucleoprotein domain family, member 1 [Source:HGNC Symbol;Acc:29531]
CPEB2	no	protein_coding	49.8243	55.0411	52.4327	cytoplasmic polyadenylation element binding protein 2 [Source:HGNC Symbol;Acc:21745]
EIF2S3	yes	protein_coding	52.4665	52.3778	52.4222	eukaryotic translation initiation factor 2, subunit 3 gamma, 52kDa [Source:HGNC Symbol;Acc:3267]
AFF4	yes	protein_coding	44.9174	59.9238	52.4206	AF4/FMR2 family, member 4 [Source:HGNC Symbol;Acc:17869]
DGKA	no	protein_coding	55.1087	49.7145	52.4116	diacylglycerol kinase, alpha 80kDa [Source:HGNC Symbol;Acc:2849]
UBE4B	no	protein_coding	57.7509	47.0512	52.4011	ubiquitination factor E4B [Source:HGNC Symbol;Acc:12500]
EIF3E	no	protein_coding	50.5792	54.1533	52.3663	eukaryotic translation initiation factor 3, subunit E [Source:HGNC Symbol;Acc:3277]
OTUD4	no	protein_coding	50.5792	54.1533	52.3663	OTU domain containing 4 [Source:HGNC Symbol;Acc:24949]
UBE2D3	no	protein_coding	51.3341	53.2656	52.2998	ubiquitin-conjugating enzyme E2D 3 [Source:HGNC Symbol;Acc:12476]
GRB2	no	protein_coding	56.996	47.4951	52.2456	growth factor receptor-bound protein 2 [Source:HGNC Symbol;Acc:4566]
MATR3	no	protein_coding	44.5399	59.9238	52.2318	matrin 3 [Source:HGNC Symbol;Acc:6912]
MTHFD2L	no	protein_coding	47.5596	56.8166	52.1881	methylenetetrahydrofolate dehydrogenase (NADP+ dependent) 2-like [Source:HGNC Symbol;Acc:31865]
ARMC7	no	protein_coding	45.2948	59.036	52.1654	armadillo repeat containing 7 [Source:HGNC Symbol;Acc:26168]
REST	no	protein_coding	47.937	56.3727	52.1549	RE1-silencing transcription factor [Source:HGNC Symbol;Acc:9966]
KLHL28	no	protein_coding	53.5989	50.6023	52.1006	kelch-like family member 28 [Source:HGNC Symbol;Acc:19741]
FOXC1	no	protein_coding	48.6919	55.485	52.0884	forkhead box C1 [Source:HGNC Symbol;Acc:3800]
VCP	yes	protein_coding	51.7116	52.3778	52.0447	valosin containing protein [Source:HGNC Symbol;Acc:12666]
MIR6775		NA	49.4469	54.5972	52.022	NA
TNRC6A	no	protein_coding	49.8243	54.1533	51.9888	trinucleotide repeat containing 6A [Source:HGNC Symbol;Acc:11969]
RPS20	yes	protein_coding	48.3145	55.485	51.8997	ribosomal protein S20 [Source:HGNC Symbol;Acc:10405]
SNRPB	yes	protein_coding	47.5596	55.9288	51.7442	small nuclear ribonucleoprotein polypeptides B and B1 [Source:HGNC Symbol;Acc:11153]
KCMF1	no	protein_coding	50.2018	53.2656	51.7337	potassium channel modulatory factor 1 [Source:HGNC Symbol;Acc:20589]
STK38L	yes	protein_coding	50.5792	52.8217	51.7005	serine/threonine kinase 38 like [Source:HGNC Symbol;Acc:17848]
KDM2A	no	protein_coding	50.9567	52.3778	51.6672	lysine (K)-specific demethylase 2A [Source:HGNC Symbol;Acc:13606]
NDRG1	yes	protein_coding	63.7902	39.5053	51.6478	N-myc downstream regulated 1 [Source:HGNC Symbol;Acc:7679]
GPI	yes	protein_coding	48.6919	54.5972	51.6446	glucose-6-phosphate isomerase [Source:HGNC Symbol;Acc:4458]
CALM1	yes	protein_coding	52.0891	51.0462	51.5676	calmodulin 1 (phosphorylase kinase, delta) [Source:HGNC Symbol;Acc:1442]
ANKRD52	yes	protein_coding	54.7313	48.3829	51.5571	ankyrin repeat domain 52 [Source:HGNC Symbol;Acc:26614]
ZBTB11	yes	protein_coding	49.8243	53.2656	51.5449	zinc finger and BTB domain containing 11 [Source:HGNC Symbol;Acc:16740]
PGPEP1	no	protein_coding	52.844	50.1584	51.5012	pyroglutamyl-peptidase I [Source:HGNC Symbol;Acc:13568]
MIR6716		NA	55.8636	47.0512	51.4574	NA
ZNF664	yes	protein_coding	43.4075	59.4799	51.4437	zinc finger protein 664 [Source:HGNC Symbol;Acc:25406]
SGMS2	no	protein_coding	48.6919	54.1533	51.4226	sphingomyelin synthase 2 [Source:HGNC Symbol;Acc:28395]
SUMO2	no	protein_coding	45.2948	57.2605	51.2777	small ubiquitin-like modifier 2 [Source:HGNC Symbol;Acc:11125]
ATP5B	no	protein_coding	51.3341	51.0462	51.1901	ATP synthase, H+ transporting, mitochondrial F1 complex, beta polypeptide [Source:HGNC Symbol;Acc:830]
IQSEC1	no	protein_coding	42.2752	59.9238	51.0995	IQ motif and Sec7 domain 1 [Source:HGNC Symbol;Acc:29112]
TBX3	no	protein_coding	64.5451	37.2859	50.9155	T-box 3 [Source:HGNC Symbol;Acc:11602]
PPAP2B	no	protein_coding	54.7313	47.0512	50.8912	phosphatidic acid phosphatase type 2B [Source:HGNC Symbol;Acc:9229]
CYCS	no	protein_coding	55.1087	46.6074	50.858	cytochrome c, somatic [Source:HGNC Symbol;Acc:19986]
C7orf26	no	protein_coding	60.3931	41.2808	50.837	chromosome 7 open reading frame 26 [Source:HGNC Symbol;Acc:21702]
ZNF697	no	protein_coding	52.844	48.8268	50.8354	zinc finger protein 697 [Source:HGNC Symbol;Acc:32034]
SOCS6	no	protein_coding	45.6723	55.9288	50.8006	suppressor of cytokine signaling 6 [Source:HGNC Symbol;Acc:16833]
RN7SL1		antisense	50.9567	50.6023	50.7795	RNA, 7SL, cytoplasmic 1 [Source:HGNC Symbol;Acc:10038]
ZNF217	no	protein_coding	51.3341	50.1584	50.7463	zinc finger protein 217 [Source:HGNC Symbol;Acc:13009]
VKORC1L1	no	protein_coding	44.1625	57.2605	50.7115	vitamin K epoxide reductase complex, subunit 1-like 1 [Source:HGNC Symbol;Acc:21492]
FAM60A	no	protein_coding	46.8047	54.5972	50.7009	family with sequence similarity 60, member A [Source:HGNC Symbol;Acc:30702]
YY1	no	protein_coding	46.0497	55.0411	50.5454	YY1 transcription factor [Source:HGNC Symbol;Acc:12856]
TMEM168	no	protein_coding	51.3341	49.7145	50.5243	transmembrane protein 168 [Source:HGNC Symbol;Acc:25826]
TERC		lincRNA	51.7116	49.2706	50.4911	telomerase RNA component [Source:HGNC Symbol;Acc:11727]
SPRED2	no	protein_coding	52.0891	48.8268	50.4579	sprouty-related, EVH1 domain containing 2 [Source:HGNC Symbol;Acc:17722]
SRP72	yes	protein_coding	45.2948	55.485	50.3899	signal recognition particle 72kDa [Source:HGNC Symbol;Acc:11303]
PRRC2C	no	protein_coding	48.6919	51.9339	50.3129	proline-rich coiled-coil 2C [Source:HGNC Symbol;Acc:24903]
KPNB1	no	protein_coding	46.8047	53.7094	50.257	karyopherin (importin) beta 1 [Source:HGNC Symbol;Acc:6400]
FEM1B	yes	protein_coding	49.8243	50.6023	50.2133	fem-1 homolog b (C. elegans) [Source:HGNC Symbol;Acc:3649]
RBM39	no	protein_coding	52.4665	47.939	50.2028	RNA binding motif protein 39 [Source:HGNC Symbol;Acc:15923]
HMGN1	yes	protein_coding	44.9174	55.485	50.2012	high mobility group nucleosome binding domain 1 [Source:HGNC Symbol;Acc:4984]
MLEC	no	protein_coding	47.5596	52.8217	50.1906	malectin [Source:HGNC Symbol;Acc:28973]
SNORA81		snoRNA	57.7509	42.6124	50.1817	Small nucleolar RNA SNORA81 [Source:RFAM;Acc:RF01241]
C10orf12	no	protein_coding	47.937	52.3778	50.1574	chromosome 10 open reading frame 12 [Source:HGNC Symbol;Acc:23420]
MIR151A		miRNA	48.3145	51.9339	50.1242	microRNA 151a [Source:HGNC Symbol;Acc:31762]
CKAP5	no	protein_coding	48.3145	51.9339	50.1242	cytoskeleton associated protein 5 [Source:HGNC Symbol;Acc:28959]
PCBP2	no	protein_coding	56.2411	43.9441	50.0926	poly(rC) binding protein 2 [Source:HGNC Symbol;Acc:8648]
FUS	no	protein_coding	51.3341	48.8268	50.0804	fused in sarcoma [Source:HGNC Symbol;Acc:4010]
YTHDF2	yes	protein_coding	46.4272	53.7094	50.0683	YTH domain family, member 2 [Source:HGNC Symbol;Acc:31675]
RPL22L1	no	protein_coding	40.0104	59.9238	49.9671	ribosomal protein L22-like 1 [Source:HGNC Symbol;Acc:27610]
MAPK1IP1L	yes	protein_coding	43.785	55.9288	49.8569	mitogen-activated protein kinase 1 interacting protein 1-like [Source:HGNC Symbol;Acc:19840]
NT5DC2	yes	protein_coding	46.8047	52.8217	49.8132	5'-nucleotidase domain containing 2 [Source:HGNC Symbol;Acc:25717]
CTBP2	no	protein_coding	49.4469	50.1584	49.8026	C-terminal binding protein 2 [Source:HGNC Symbol;Acc:2495]
MIR4723		miRNA	59.6382	39.9492	49.7937	microRNA 4723 [Source:HGNC Symbol;Acc:41660]
IPO7	yes	protein_coding	44.9174	54.5972	49.7573	importin 7 [Source:HGNC Symbol;Acc:9852]
ANLN	no	protein_coding	44.9174	54.5972	49.7573	anillin, actin binding protein [Source:HGNC Symbol;Acc:14082]
SNORD2		snoRNA	53.2214	46.1635	49.6925	small nucleolar RNA, C/D box 2 [Source:HGNC Symbol;Acc:32678]
MGEA5	no	protein_coding	49.0694	50.1584	49.6139	meningioma expressed antigen 5 (hyaluronidase) [Source:HGNC Symbol;Acc:7056]
MIR4738		miRNA	54.3538	44.8318	49.5928	microRNA 4738 [Source:HGNC Symbol;Acc:41679]
EPT1	no	protein_coding	56.996	42.1686	49.5823	ethanolaminephosphotransferase 1 (CDP-ethanolamine-specific) [Source:HGNC Symbol;Acc:29361]
CTPS1	yes	protein_coding	49.4469	49.7145	49.5807	CTP synthase 1 [Source:HGNC Symbol;Acc:2519]
MAP3K8	no	protein_coding	47.937	51.0462	49.4916	mitogen-activated protein kinase kinase kinase 8 [Source:HGNC Symbol;Acc:6860]
ZBTB21	no	protein_coding	48.6919	50.1584	49.4252	zinc finger and BTB domain containing 21 [Source:HGNC Symbol;Acc:13083]
CAMTA1	no	protein_coding	53.9763	44.8318	49.4041	calmodulin binding transcription activator 1 [Source:HGNC Symbol;Acc:18806]
SLC2A3	no	protein_coding	47.5596	51.0462	49.3029	solute carrier family 2 (facilitated glucose transporter), member 3 [Source:HGNC Symbol;Acc:11007]
SNTA1	no	protein_coding	53.2214	45.2757	49.2486	syntrophin, alpha 1 [Source:HGNC Symbol;Acc:11167]
CAPZA1	no	protein_coding	49.4469	48.8268	49.1368	capping protein (actin filament) muscle Z-line, alpha 1 [Source:HGNC Symbol;Acc:1488]
PUM1	yes	protein_coding	45.6723	52.3778	49.025	pumilio RNA-binding family member 1 [Source:HGNC Symbol;Acc:14957]
ANKFY1	no	protein_coding	43.4075	54.5972	49.0024	ankyrin repeat and FYVE domain containing 1 [Source:HGNC Symbol;Acc:20763]
JMJD1C	no	protein_coding	49.0694	48.8268	48.9481	jumonji domain containing 1C [Source:HGNC Symbol;Acc:12313]
IRF2BP2	no	protein_coding	52.4665	45.2757	48.8711	interferon regulatory factor 2 binding protein 2 [Source:HGNC Symbol;Acc:21729]
UBE3C	yes	protein_coding	47.5596	50.1584	48.859	ubiquitin protein ligase E3C [Source:HGNC Symbol;Acc:16803]
CBX4	no	protein_coding	47.5596	50.1584	48.859	chromobox homolog 4 [Source:HGNC Symbol;Acc:1554]
RPS28	yes	protein_coding	45.2948	52.3778	48.8363	ribosomal protein S28 [Source:HGNC Symbol;Acc:10418]
DAG1	no	protein_coding	45.2948	52.3778	48.8363	dystroglycan 1 (dystrophin-associated glycoprotein 1) [Source:HGNC Symbol;Acc:2666]
HS3ST3B1	no	protein_coding	50.9567	46.6074	48.782	heparan sulfate (glucosamine) 3-O-sulfotransferase 3B1 [Source:HGNC Symbol;Acc:5198]
GADD45B	yes	protein_coding	51.3341	46.1635	48.7488	growth arrest and DNA-damage-inducible, beta [Source:HGNC Symbol;Acc:4096]
RHOA	no	protein_coding	46.4272	51.0462	48.7367	ras homolog family member A [Source:HGNC Symbol;Acc:667]
RNF126	no	protein_coding	46.8047	50.6023	48.7035	ring finger protein 126 [Source:HGNC Symbol;Acc:21151]
XIAP	no	protein_coding	44.5399	52.8217	48.6808	X-linked inhibitor of apoptosis [Source:HGNC Symbol;Acc:592]
PUM2	no	protein_coding	47.1821	50.1584	48.6703	pumilio RNA-binding family member 2 [Source:HGNC Symbol;Acc:14958]
TADA2B	no	protein_coding	50.2018	47.0512	48.6265	transcriptional adaptor 2B [Source:HGNC Symbol;Acc:30781]
RIOK2	no	protein_coding	50.5792	46.6074	48.5933	RIO kinase 2 [Source:HGNC Symbol;Acc:18999]
CYP4V2	no	protein_coding	55.8636	41.2808	48.5722	cytochrome P450, family 4, subfamily V, polypeptide 2 [Source:HGNC Symbol;Acc:23198]
CAST	no	protein_coding	48.6919	48.3829	48.5374	calpastatin [Source:HGNC Symbol;Acc:1515]
THBS1	yes	protein_coding	49.0694	47.939	48.5042	thrombospondin 1 [Source:HGNC Symbol;Acc:11785]
AGRN	no	protein_coding	49.0694	47.939	48.5042	agrin [Source:HGNC Symbol;Acc:329]
DYNC1H1	no	protein_coding	44.1625	52.8217	48.4921	dynein, cytoplasmic 1, heavy chain 1 [Source:HGNC Symbol;Acc:2961]
HIST1H2BJ	no	protein_coding	42.2752	54.5972	48.4362	histone cluster 1, H2bj [Source:HGNC Symbol;Acc:4761]
GJC1	no	protein_coding	52.4665	44.388	48.4272	gap junction protein, gamma 1, 45kDa [Source:HGNC Symbol;Acc:4280]
SSR3	no	protein_coding	47.5596	49.2706	48.4151	signal sequence receptor, gamma (translocon-associated protein gamma) [Source:HGNC Symbol;Acc:11325]
CCNT2	no	protein_coding	47.5596	49.2706	48.4151	cyclin T2 [Source:HGNC Symbol;Acc:1600]
MIER1	no	protein_coding	45.2948	51.49	48.3924	mesoderm induction early response 1, transcriptional regulator [Source:HGNC Symbol;Acc:29657]
SLC25A39	yes	protein_coding	48.3145	48.3829	48.3487	solute carrier family 25, member 39 [Source:HGNC Symbol;Acc:24279]
TOB2	no	protein_coding	38.5006	58.1482	48.3244	transducer of ERBB2, 2 [Source:HGNC Symbol;Acc:11980]
TOMM40	no	protein_coding	48.6919	47.939	48.3155	translocase of outer mitochondrial membrane 40 homolog (yeast) [Source:HGNC Symbol;Acc:18001]
USP6NL	no	protein_coding	44.5399	51.9339	48.2369	USP6 N-terminal like [Source:HGNC Symbol;Acc:16858]
HMGB1	no	protein_coding	47.937	48.3829	48.16	high mobility group box 1 [Source:HGNC Symbol;Acc:4983]
PRPF38B	no	protein_coding	47.937	48.3829	48.16	pre-mRNA processing factor 38B [Source:HGNC Symbol;Acc:25512]
RPS23	yes	protein_coding	43.0301	53.2656	48.1478	ribosomal protein S23 [Source:HGNC Symbol;Acc:10410]
ZNF627	no	protein_coding	46.0497	50.1584	48.1041	zinc finger protein 627 [Source:HGNC Symbol;Acc:30570]
MTHFD2	no	protein_coding	44.1625	51.9339	48.0482	methylenetetrahydrofolate dehydrogenase (NADP+ dependent) 2, methenyltetrahydrofolate cyclohydrolase [Source:HGNC Symbol;Acc:7434]
KAT6A	no	protein_coding	52.4665	43.5002	47.9834	K(lysine) acetyltransferase 6A [Source:HGNC Symbol;Acc:13013]
TTC3	yes	protein_coding	48.3145	47.4951	47.9048	tetratricopeptide repeat domain 3 [Source:HGNC Symbol;Acc:12393]
ZBTB43	no	protein_coding	50.9567	44.8318	47.8943	zinc finger and BTB domain containing 43 [Source:HGNC Symbol;Acc:17908]
ZNF687	no	protein_coding	49.4469	46.1635	47.8052	zinc finger protein 687 [Source:HGNC Symbol;Acc:29277]
ARF4	yes	protein_coding	47.1821	48.3829	47.7825	ADP-ribosylation factor 4 [Source:HGNC Symbol;Acc:655]
RAC1	no	protein_coding	49.8243	45.7196	47.772	ras-related C3 botulinum toxin substrate 1 (rho family, small GTP binding protein Rac1) [Source:HGNC Symbol;Acc:9801]
HSPH1	no	protein_coding	58.1284	37.2859	47.7071	heat shock 105kDa/110kDa protein 1 [Source:HGNC Symbol;Acc:16969]
PMEPA1	no	protein_coding	50.5792	44.8318	47.7055	prostate transmembrane protein, androgen induced 1 [Source:HGNC Symbol;Acc:14107]
UGCG	no	protein_coding	48.3145	47.0512	47.6829	UDP-glucose ceramide glucosyltransferase [Source:HGNC Symbol;Acc:12524]
EPS8L3	no	protein_coding	28.6867	66.5819	47.6343	EPS8-like 3 [Source:HGNC Symbol;Acc:21297]
NR2C2	no	protein_coding	46.4272	48.8268	47.627	nuclear receptor subfamily 2, group C, member 2 [Source:HGNC Symbol;Acc:7972]
ATXN1L	no	protein_coding	46.8047	48.3829	47.5938	ataxin 1-like [Source:HGNC Symbol;Acc:33279]
HIST2H2BE	yes	protein_coding	41.8977	53.2656	47.5816	histone cluster 2, H2be [Source:HGNC Symbol;Acc:4760]
HSPA9	no	protein_coding	47.1821	47.939	47.5606	heat shock 70kDa protein 9 (mortalin) [Source:HGNC Symbol;Acc:5244]
WAC	no	protein_coding	52.4665	42.6124	47.5395	WW domain containing adaptor with coiled-coil [Source:HGNC Symbol;Acc:17327]
SPIN1	no	protein_coding	47.5596	47.4951	47.5273	spindlin 1 [Source:HGNC Symbol;Acc:11243]
P4HB	no	protein_coding	49.0694	45.7196	47.3945	prolyl 4-hydroxylase, beta polypeptide [Source:HGNC Symbol;Acc:8548]
MIR200B		miRNA	55.1087	39.5053	47.307	microRNA 200b [Source:HGNC Symbol;Acc:31579]
ARF1	no	protein_coding	45.2948	49.2706	47.2827	ADP-ribosylation factor 1 [Source:HGNC Symbol;Acc:652]
HIST1H2AC	yes	protein_coding	43.0301	51.49	47.2601	histone cluster 1, H2ac [Source:HGNC Symbol;Acc:4733]
VEZF1	no	protein_coding	45.6723	48.8268	47.2495	vascular endothelial zinc finger 1 [Source:HGNC Symbol;Acc:12949]
SAT1	yes	protein_coding	35.8584	58.5921	47.2253	spermidine/spermine N1-acetyltransferase 1 [Source:HGNC Symbol;Acc:10540]
MAEA	no	protein_coding	51.3341	43.0563	47.1952	macrophage erythroblast attacher [Source:HGNC Symbol;Acc:13731]
SLC35B4	yes	protein_coding	43.0301	51.0462	47.0381	solute carrier family 35 (UDP-xylose/UDP-N-acetylglucosamine transporter), member B4 [Source:HGNC Symbol;Acc:20584]
INPP5E	no	protein_coding	53.2214	40.8369	47.0292	inositol polyphosphate-5-phosphatase, 72 kDa [Source:HGNC Symbol;Acc:21474]
KRT18	no	protein_coding	53.5989	40.393	46.996	keratin 18 [Source:HGNC Symbol;Acc:6430]
GFPT1	yes	protein_coding	43.785	50.1584	46.9717	glutamine--fructose-6-phosphate transaminase 1 [Source:HGNC Symbol;Acc:4241]
TMED7	no	protein_coding	46.4272	47.4951	46.9612	transmembrane emp24 protein transport domain containing 7 [Source:HGNC Symbol;Acc:24253]
SOD1	no	protein_coding	46.8047	47.0512	46.9279	superoxide dismutase 1, soluble [Source:HGNC Symbol;Acc:11179]
OGFOD2	no	protein_coding	48.3145	45.2757	46.7951	2-oxoglutarate and iron-dependent oxygenase domain containing 2 [Source:HGNC Symbol;Acc:25823]
NCEH1	no	protein_coding	48.6919	44.8318	46.7619	neutral cholesterol ester hydrolase 1 [Source:HGNC Symbol;Acc:29260]
KCTD10	yes	protein_coding	44.1625	49.2706	46.7165	potassium channel tetramerization domain containing 10 [Source:HGNC Symbol;Acc:23236]
SRSF7	yes	protein_coding	44.1625	49.2706	46.7165	serine/arginine-rich splicing factor 7 [Source:HGNC Symbol;Acc:10789]
MIR8072		NA	54.3538	39.0614	46.7076	NA
TPM4	no	protein_coding	49.8243	43.5002	46.6623	tropomyosin 4 [Source:HGNC Symbol;Acc:12013]
SNX5	no	protein_coding	50.5792	42.6124	46.5958	sorting nexin 5 [Source:HGNC Symbol;Acc:14969]
MIR5696		miRNA	46.4272	46.6074	46.5173	microRNA 5696 [Source:HGNC Symbol;Acc:43516]
TRIM28	no	protein_coding	46.4272	46.6074	46.5173	tripartite motif containing 28 [Source:HGNC Symbol;Acc:16384]
CHCHD2	yes	protein_coding	33.9711	59.036	46.5036	coiled-coil-helix-coiled-coil-helix domain containing 2 [Source:HGNC Symbol;Acc:21645]
GSPT1	yes	protein_coding	40.0104	52.8217	46.4161	G1 to S phase transition 1 [Source:HGNC Symbol;Acc:4621]
NUP153	no	protein_coding	42.6526	50.1584	46.4055	nucleoporin 153kDa [Source:HGNC Symbol;Acc:8062]
NFE2L1	yes	protein_coding	45.2948	47.4951	46.395	nuclear factor, erythroid 2-like 1 [Source:HGNC Symbol;Acc:7781]
HOXA10	no	protein_coding	38.5006	54.1533	46.327	homeobox A10 [Source:HGNC Symbol;Acc:5100]
TMEM181	no	protein_coding	43.785	48.8268	46.3059	transmembrane protein 181 [Source:HGNC Symbol;Acc:20958]
MIR130A		miRNA	36.2359	56.3727	46.3043	microRNA 130a [Source:HGNC Symbol;Acc:31514]
USP34	no	protein_coding	46.8047	45.7196	46.2621	ubiquitin specific peptidase 34 [Source:HGNC Symbol;Acc:20066]
ARHGAP11A	no	protein_coding	47.1821	45.2757	46.2289	Rho GTPase activating protein 11A [Source:HGNC Symbol;Acc:15783]
CCT3	no	protein_coding	44.9174	47.4951	46.2062	chaperonin containing TCP1, subunit 3 (gamma) [Source:HGNC Symbol;Acc:1616]
RPS3A	no	protein_coding	36.2359	55.9288	46.0823	ribosomal protein S3A [Source:HGNC Symbol;Acc:10421]
CBX5	no	protein_coding	46.4272	45.7196	46.0734	chromobox homolog 5 [Source:HGNC Symbol;Acc:1555]
MIR4685		miRNA	51.7116	40.393	46.0523	microRNA 4685 [Source:HGNC Symbol;Acc:41802]
GCLC	yes	protein_coding	39.2555	52.8217	46.0386	glutamate-cysteine ligase, catalytic subunit [Source:HGNC Symbol;Acc:4311]
TPM3	no	protein_coding	44.9174	47.0512	45.9843	tropomyosin 3 [Source:HGNC Symbol;Acc:12012]
RPL24	no	protein_coding	42.6526	49.2706	45.9616	ribosomal protein L24 [Source:HGNC Symbol;Acc:10325]
SLC18A2	no	protein_coding	42.6526	49.2706	45.9616	solute carrier family 18 (vesicular monoamine transporter), member 2 [Source:HGNC Symbol;Acc:10935]
PLEKHB2	no	protein_coding	40.3879	51.49	45.939	pleckstrin homology domain containing, family B (evectins) member 2 [Source:HGNC Symbol;Acc:19236]
TRIOBP	no	protein_coding	53.2214	38.6175	45.9195	TRIO and F-actin binding protein [Source:HGNC Symbol;Acc:17009]
CDK19	no	protein_coding	43.4075	48.3829	45.8952	cyclin-dependent kinase 19 [Source:HGNC Symbol;Acc:19338]
PAPOLA	no	protein_coding	48.6919	43.0563	45.8741	poly(A) polymerase alpha [Source:HGNC Symbol;Acc:14981]
PTBP3	no	protein_coding	44.1625	47.4951	45.8288	polypyrimidine tract binding protein 3 [Source:HGNC Symbol;Acc:10253]
MCFD2	no	protein_coding	46.8047	44.8318	45.8183	multiple coagulation factor deficiency 2 [Source:HGNC Symbol;Acc:18451]
HIF1AN	no	protein_coding	42.6526	48.8268	45.7397	hypoxia inducible factor 1, alpha subunit inhibitor [Source:HGNC Symbol;Acc:17113]
SLC25A1	no	protein_coding	55.4862	35.9543	45.7202	solute carrier family 25 (mitochondrial carrier; citrate transporter), member 1 [Source:HGNC Symbol;Acc:10979]
ZNF146	no	protein_coding	43.0301	48.3829	45.7065	zinc finger protein 146 [Source:HGNC Symbol;Acc:12931]
ASPHD2	no	protein_coding	40.7653	50.6023	45.6838	aspartate beta-hydroxylase domain containing 2 [Source:HGNC Symbol;Acc:30437]
SLC20A1	no	protein_coding	40.7653	50.6023	45.6838	solute carrier family 20 (phosphate transporter), member 1 [Source:HGNC Symbol;Acc:10946]
SLC1A5	yes	protein_coding	46.0497	45.2757	45.6627	solute carrier family 1 (neutral amino acid transporter), member 5 [Source:HGNC Symbol;Acc:10943]
ARID1B	no	protein_coding	46.4272	44.8318	45.6295	AT rich interactive domain 1B (SWI1-like) [Source:HGNC Symbol;Acc:18040]
MAP1LC3B	no	protein_coding	46.4272	44.8318	45.6295	microtubule-associated protein 1 light chain 3 beta [Source:HGNC Symbol;Acc:13352]
GNB1	no	protein_coding	46.8047	44.388	45.5963	guanine nucleotide binding protein (G protein), beta polypeptide 1 [Source:HGNC Symbol;Acc:4396]
FOXN3	no	protein_coding	39.2555	51.9339	45.5947	forkhead box N3 [Source:HGNC Symbol;Acc:1928]
TRIO	no	protein_coding	52.0891	39.0614	45.5752	trio Rho guanine nucleotide exchange factor [Source:HGNC Symbol;Acc:12303]
KIAA0232	no	protein_coding	39.633	51.49	45.5615	KIAA0232 [Source:HGNC Symbol;Acc:28992]
MIR6780B		NA	42.2752	48.8268	45.551	NA
PRDX3	no	protein_coding	36.6133	54.1533	45.3833	peroxiredoxin 3 [Source:HGNC Symbol;Acc:9354]
ZIC5	no	protein_coding	44.5399	46.1635	45.3517	Zic family member 5 [Source:HGNC Symbol;Acc:20322]
RPL13A	no	protein_coding	45.2948	45.2757	45.2853	ribosomal protein L13a [Source:HGNC Symbol;Acc:10304]
HNRNPDL	no	protein_coding	45.2948	45.2757	45.2853	heterogeneous nuclear ribonucleoprotein D-like [Source:HGNC Symbol;Acc:5037]
C1GALT1	yes	protein_coding	36.2359	54.1533	45.1946	core 1 synthase, glycoprotein-N-acetylgalactosamine 3-beta-galactosyltransferase, 1 [Source:HGNC Symbol;Acc:24337]
PTMS	yes	protein_coding	46.4272	43.9441	45.1856	parathymosin [Source:HGNC Symbol;Acc:9629]
ITGAV	no	protein_coding	44.1625	46.1635	45.163	integrin, alpha V [Source:HGNC Symbol;Acc:6150]
SLC35D1	no	protein_coding	42.2752	47.939	45.1071	solute carrier family 35 (UDP-GlcA/UDP-GalNAc transporter), member D1 [Source:HGNC Symbol;Acc:20800]
NONO	yes	protein_coding	52.4665	37.7298	45.0981	non-POU domain containing, octamer-binding [Source:HGNC Symbol;Acc:7871]
DR1	no	protein_coding	43.0301	47.0512	45.0407	down-regulator of transcription 1, TBP-binding (negative cofactor 2) [Source:HGNC Symbol;Acc:3017]
FAT4	no	protein_coding	48.3145	41.7247	45.0196	FAT atypical cadherin 4 [Source:HGNC Symbol;Acc:23109]
LBR	no	protein_coding	41.1428	48.8268	44.9848	lamin B receptor [Source:HGNC Symbol;Acc:6518]
SAR1A	no	protein_coding	43.785	46.1635	44.9742	SAR1 homolog A (S. cerevisiae) [Source:HGNC Symbol;Acc:10534]
GPATCH8	no	protein_coding	44.1625	45.7196	44.941	G patch domain containing 8 [Source:HGNC Symbol;Acc:29066]
CALM3	yes	protein_coding	54.7313	35.0665	44.8989	calmodulin 3 (phosphorylase kinase, delta) [Source:HGNC Symbol;Acc:1449]
SLC39A9	no	protein_coding	39.633	50.1584	44.8957	solute carrier family 39, member 9 [Source:HGNC Symbol;Acc:20182]
ZNF791	yes	protein_coding	42.6526	47.0512	44.8519	zinc finger protein 791 [Source:HGNC Symbol;Acc:26895]
HMGA1	no	protein_coding	46.0497	43.5002	44.775	high mobility group AT-hook 1 [Source:HGNC Symbol;Acc:5010]
RPIA	yes	protein_coding	47.1821	42.1686	44.6753	ribose 5-phosphate isomerase A [Source:HGNC Symbol;Acc:10297]
ISYNA1	no	protein_coding	39.633	49.7145	44.6737	inositol-3-phosphate synthase 1 [Source:HGNC Symbol;Acc:29821]
ANXA2	yes	protein_coding	45.2948	43.9441	44.6195	annexin A2 [Source:HGNC Symbol;Acc:537]
SPATA2	no	protein_coding	47.937	41.2808	44.6089	spermatogenesis associated 2 [Source:HGNC Symbol;Acc:14681]
SNORA69		snoRNA	40.3879	48.8268	44.6073	small nucleolar RNA, H/ACA box 69 [Source:HGNC Symbol;Acc:10226]
EIF3L	yes	protein_coding	43.0301	46.1635	44.5968	eukaryotic translation initiation factor 3, subunit L [Source:HGNC Symbol;Acc:18138]
ACVR2B	no	protein_coding	48.3145	40.8369	44.5757	activin A receptor, type IIB [Source:HGNC Symbol;Acc:174]
MTX3	no	protein_coding	48.3145	40.8369	44.5757	metaxin 3 [Source:HGNC Symbol;Acc:24812]
CLUL1	no	protein_coding	30.9515	58.1482	44.5498	clusterin-like 1 (retinal) [Source:HGNC Symbol;Acc:2096]
MIRLET7D		miRNA	31.7064	57.2605	44.4834	microRNA let-7d [Source:HGNC Symbol;Acc:31481]
FSCN1	yes	protein_coding	48.3145	40.393	44.3538	fascin homolog 1, actin-bundling protein (Strongylocentrotus purpuratus) [Source:HGNC Symbol;Acc:11148]
TMEM170A	no	protein_coding	43.4075	45.2757	44.3416	transmembrane protein 170A [Source:HGNC Symbol;Acc:29577]
MDFIC	no	protein_coding	51.3341	37.2859	44.31	MyoD family inhibitor domain containing [Source:HGNC Symbol;Acc:28870]
MDM4	no	protein_coding	43.785	44.8318	44.3084	Mdm4 p53 binding protein homolog (mouse) [Source:HGNC Symbol;Acc:6974]
UHRF1		processed_transcript	38.8781	49.7145	44.2963	ubiquitin-like with PHD and ring finger domains 1 [Source:HGNC Symbol;Acc:12556]
CPSF7	no	protein_coding	41.5203	47.0512	44.2858	cleavage and polyadenylation specific factor 7, 59kDa [Source:HGNC Symbol;Acc:30098]
ZADH2	no	protein_coding	44.1625	44.388	44.2752	zinc binding alcohol dehydrogenase domain containing 2 [Source:HGNC Symbol;Acc:28697]
PPIA	no	protein_coding	42.2752	46.1635	44.2193	peptidylprolyl isomerase A (cyclophilin A) [Source:HGNC Symbol;Acc:9253]
UBE2D2	no	protein_coding	44.9174	43.5002	44.2088	ubiquitin-conjugating enzyme E2D 2 [Source:HGNC Symbol;Acc:12475]
TTL	no	protein_coding	44.9174	43.5002	44.2088	tubulin tyrosine ligase [Source:HGNC Symbol;Acc:21586]
WWTR1	no	protein_coding	40.0104	48.3829	44.1967	WW domain containing transcription regulator 1 [Source:HGNC Symbol;Acc:24042]
TP53INP1	no	protein_coding	45.2948	43.0563	44.1756	tumor protein p53 inducible nuclear protein 1 [Source:HGNC Symbol;Acc:18022]
RPS2	no	protein_coding	40.3879	47.939	44.1634	ribosomal protein S2 [Source:HGNC Symbol;Acc:10404]
SPG7	no	protein_coding	45.6723	42.6124	44.1424	spastic paraplegia 7 (pure and complicated autosomal recessive) [Source:HGNC Symbol;Acc:11237]
RGMB	no	protein_coding	35.8584	52.3778	44.1181	repulsive guidance molecule family member b [Source:HGNC Symbol;Acc:26896]
UBE2W	no	protein_coding	46.4272	41.7247	44.0759	ubiquitin-conjugating enzyme E2W (putative) [Source:HGNC Symbol;Acc:25616]
WDR36	no	protein_coding	44.1625	43.9441	44.0533	WD repeat domain 36 [Source:HGNC Symbol;Acc:30696]
C12orf57	no	protein_coding	47.1821	40.8369	44.0095	chromosome 12 open reading frame 57 [Source:HGNC Symbol;Acc:29521]
MIR34A		miRNA	20.0052	67.9136	43.9594	microRNA 34a [Source:HGNC Symbol;Acc:31635]
ERO1A		NA	45.2948	42.6124	43.9536	NA
RFWD3	no	protein_coding	47.937	39.9492	43.9431	ring finger and WD repeat domain 3 [Source:HGNC Symbol;Acc:25539]
UBQLN1	no	protein_coding	40.7653	47.0512	43.9083	ubiquilin 1 [Source:HGNC Symbol;Acc:12508]
AMOTL1	no	protein_coding	43.4075	44.388	43.8978	angiomotin like 1 [Source:HGNC Symbol;Acc:17811]
BCOR	no	protein_coding	43.4075	44.388	43.8978	BCL6 corepressor [Source:HGNC Symbol;Acc:20893]
CHD2	no	protein_coding	46.4272	41.2808	43.854	chromodomain helicase DNA binding protein 2 [Source:HGNC Symbol;Acc:1917]
ANXA5	no	protein_coding	38.8781	48.8268	43.8524	annexin A5 [Source:HGNC Symbol;Acc:543]
ARID2	no	protein_coding	41.5203	46.1635	43.8419	AT rich interactive domain 2 (ARID, RFX-like) [Source:HGNC Symbol;Acc:18037]
CCDC88C	no	protein_coding	41.5203	46.1635	43.8419	coiled-coil domain containing 88C [Source:HGNC Symbol;Acc:19967]
TXN	yes	protein_coding	41.8977	45.7196	43.8087	thioredoxin [Source:HGNC Symbol;Acc:12435]
USP10	no	protein_coding	41.8977	45.7196	43.8087	ubiquitin specific peptidase 10 [Source:HGNC Symbol;Acc:12608]
AP1G1	no	protein_coding	47.1821	40.393	43.7876	adaptor-related protein complex 1, gamma 1 subunit [Source:HGNC Symbol;Acc:555]
SEC61A1	no	protein_coding	49.8243	37.7298	43.777	Sec61 alpha 1 subunit (S. cerevisiae) [Source:HGNC Symbol;Acc:18276]
BAG3	no	protein_coding	40.0104	47.4951	43.7528	BCL2-associated athanogene 3 [Source:HGNC Symbol;Acc:939]
ZNF148	no	protein_coding	42.6526	44.8318	43.7422	zinc finger protein 148 [Source:HGNC Symbol;Acc:12933]
RBPJ	no	protein_coding	43.0301	44.388	43.709	recombination signal binding protein for immunoglobulin kappa J region [Source:HGNC Symbol;Acc:5724]
LDHB	no	protein_coding	35.4809	51.9339	43.7074	lactate dehydrogenase B [Source:HGNC Symbol;Acc:6541]
MAT2A	no	protein_coding	45.6723	41.7247	43.6985	methionine adenosyltransferase II, alpha [Source:HGNC Symbol;Acc:6904]
RPS24	yes	protein_coding	43.4075	43.9441	43.6758	ribosomal protein S24 [Source:HGNC Symbol;Acc:10411]
EPM2A	no	protein_coding	43.785	43.5002	43.6426	epilepsy, progressive myoclonus type 2A, Lafora disease (laforin) [Source:HGNC Symbol;Acc:3413]
STK35	no	protein_coding	44.1625	43.0563	43.6094	serine/threonine kinase 35 [Source:HGNC Symbol;Acc:16254]
KMT2D	no	protein_coding	36.6133	50.6023	43.6078	lysine (K)-specific methyltransferase 2D [Source:HGNC Symbol;Acc:7133]
STARD7	no	protein_coding	36.6133	50.6023	43.6078	StAR-related lipid transfer (START) domain containing 7 [Source:HGNC Symbol;Acc:18063]
XRCC6	yes	protein_coding	34.3486	52.8217	43.5851	X-ray repair complementing defective repair in Chinese hamster cells 6 [Source:HGNC Symbol;Acc:4055]
AHR	no	protein_coding	34.3486	52.8217	43.5851	aryl hydrocarbon receptor [Source:HGNC Symbol;Acc:348]
MFHAS1	yes	protein_coding	37.3682	49.7145	43.5414	malignant fibrous histiocytoma amplified sequence 1 [Source:HGNC Symbol;Acc:16982]
ATHL1	no	protein_coding	47.5596	39.5053	43.5324	ATH1, acid trehalase-like 1 (yeast) [Source:HGNC Symbol;Acc:26210]
PSMB1	no	protein_coding	45.2948	41.7247	43.5098	proteasome (prosome, macropain) subunit, beta type, 1 [Source:HGNC Symbol;Acc:9537]
ZFX	no	protein_coding	45.2948	41.7247	43.5098	zinc finger protein, X-linked [Source:HGNC Symbol;Acc:12869]
BLOC1S6	no	protein_coding	40.3879	46.6074	43.4976	biogenesis of lysosomal organelles complex-1, subunit 6, pallidin [Source:HGNC Symbol;Acc:8549]
CCDC88A	no	protein_coding	48.3145	38.6175	43.466	coiled-coil domain containing 88A [Source:HGNC Symbol;Acc:25523]
ZNF24	no	protein_coding	46.0497	40.8369	43.4433	zinc finger protein 24 [Source:HGNC Symbol;Acc:13032]
CDC27	no	protein_coding	48.6919	38.1736	43.4328	cell division cycle 27 [Source:HGNC Symbol;Acc:1728]
MKNK2	no	protein_coding	44.5399	42.1686	43.3542	MAP kinase interacting serine/threonine kinase 2 [Source:HGNC Symbol;Acc:7111]
GNA11	yes	protein_coding	46.0497	40.393	43.2214	guanine nucleotide binding protein (G protein), alpha 11 (Gq class) [Source:HGNC Symbol;Acc:4379]
LOC414300		NA	38.8781	47.4951	43.1866	NA
HSPE1	yes	protein_coding	41.8977	44.388	43.1428	heat shock 10kDa protein 1 [Source:HGNC Symbol;Acc:5269]
ABCD3	no	protein_coding	41.8977	44.388	43.1428	ATP-binding cassette, sub-family D (ALD), member 3 [Source:HGNC Symbol;Acc:67]
HNRNPL	no	protein_coding	42.2752	43.9441	43.1096	heterogeneous nuclear ribonucleoprotein L [Source:HGNC Symbol;Acc:5045]
PIEZO1	no	protein_coding	37.3682	48.8268	43.0975	piezo-type mechanosensitive ion channel component 1 [Source:HGNC Symbol;Acc:28993]
LOC100128164		NA	40.0104	46.1635	43.087	NA
TES	no	protein_coding	43.0301	43.0563	43.0432	testis derived transcript (3 LIM domains) [Source:HGNC Symbol;Acc:14620]
CHSY1	no	protein_coding	43.4075	42.6124	43.01	chondroitin sulfate synthase 1 [Source:HGNC Symbol;Acc:17198]
CTTNBP2NL	no	protein_coding	51.3341	34.6226	42.9784	CTTNBP2 N-terminal like [Source:HGNC Symbol;Acc:25330]
ADAR	no	protein_coding	46.4272	39.5053	42.9662	adenosine deaminase, RNA-specific [Source:HGNC Symbol;Acc:225]
HN1L	no	protein_coding	44.1625	41.7247	42.9436	hematological and neurological expressed 1-like [Source:HGNC Symbol;Acc:14137]
ZFHX3	no	protein_coding	46.8047	39.0614	42.933	zinc finger homeobox 3 [Source:HGNC Symbol;Acc:777]
NUS1	no	protein_coding	44.5399	41.2808	42.9104	nuclear undecaprenyl pyrophosphate synthase 1 homolog (S. cerevisiae) [Source:HGNC Symbol;Acc:21042]
PAICS	yes	protein_coding	39.633	46.1635	42.8982	phosphoribosylaminoimidazole carboxylase, phosphoribosylaminoimidazole succinocarboxamide synthetase [Source:HGNC Symbol;Acc:8587]
TFDP1	yes	protein_coding	42.2752	43.5002	42.8877	transcription factor Dp-1 [Source:HGNC Symbol;Acc:11749]
PXN	no	protein_coding	47.5596	38.1736	42.8666	paxillin [Source:HGNC Symbol;Acc:9718]
TCF3	no	protein_coding	40.7653	44.8318	42.7986	transcription factor 3 [Source:HGNC Symbol;Acc:11633]
HIST1H2AG	yes	protein_coding	41.1428	44.388	42.7654	histone cluster 1, H2ag [Source:HGNC Symbol;Acc:4737]
RBFOX2	no	protein_coding	41.1428	44.388	42.7654	RNA binding protein, fox-1 homolog (C. elegans) 2 [Source:HGNC Symbol;Acc:9906]
NAT6	no	protein_coding	36.2359	49.2706	42.7533	N-acetyltransferase 6 (GCN5-related) [Source:HGNC Symbol;Acc:30252]
METTL16	yes	protein_coding	42.2752	43.0563	42.6657	methyltransferase like 16 [Source:HGNC Symbol;Acc:28484]
FAM53C	yes	protein_coding	40.0104	45.2757	42.6431	family with sequence similarity 53, member C [Source:HGNC Symbol;Acc:1336]
EIF3B	no	protein_coding	35.1035	50.1584	42.6309	eukaryotic translation initiation factor 3, subunit B [Source:HGNC Symbol;Acc:3280]
BRWD1	no	protein_coding	43.4075	41.7247	42.5661	bromodomain and WD repeat domain containing 1 [Source:HGNC Symbol;Acc:12760]
RPL18	yes	protein_coding	35.8584	49.2706	42.5645	ribosomal protein L18 [Source:HGNC Symbol;Acc:10310]
LAMA5-AS1		NA	46.0497	39.0614	42.5556	NA
TPD52L2	no	protein_coding	46.0497	39.0614	42.5556	tumor protein D52-like 2 [Source:HGNC Symbol;Acc:12007]
ABHD16A	no	protein_coding	41.1428	43.9441	42.5434	abhydrolase domain containing 16A [Source:HGNC Symbol;Acc:13921]
SNORD78		snoRNA	61.9029	23.0817	42.4923	small nucleolar RNA, C/D box 78 [Source:HGNC Symbol;Acc:32738]
DCP1A	no	protein_coding	44.5399	40.393	42.4665	decapping mRNA 1A [Source:HGNC Symbol;Acc:18714]
EHD1	no	protein_coding	39.633	45.2757	42.4543	EH-domain containing 1 [Source:HGNC Symbol;Acc:3242]
CD44	no	protein_coding	34.726	50.1584	42.4422	CD44 molecule (Indian blood group) [Source:HGNC Symbol;Acc:1681]
MIR4449		miRNA	37.7457	47.0512	42.3985	microRNA 4449 [Source:HGNC Symbol;Acc:41864]
NMT1	yes	protein_coding	47.937	36.842	42.3895	N-myristoyltransferase 1 [Source:HGNC Symbol;Acc:7857]
YWHAQ	no	protein_coding	40.3879	44.388	42.3879	tyrosine 3-monooxygenase/tryptophan 5-monooxygenase activation protein, theta [Source:HGNC Symbol;Acc:12854]
NUCKS1	no	protein_coding	43.0301	41.7247	42.3774	nuclear casein kinase and cyclin-dependent kinase substrate 1 [Source:HGNC Symbol;Acc:29923]
NTSR1	yes	protein_coding	43.4075	41.2808	42.3442	neurotensin receptor 1 (high affinity) [Source:HGNC Symbol;Acc:8039]
MIR6743		NA	51.3341	33.291	42.3126	NA
UBE2K	no	protein_coding	43.785	40.8369	42.311	ubiquitin-conjugating enzyme E2K [Source:HGNC Symbol;Acc:4914]
ABL1	no	protein_coding	38.8781	45.7196	42.2988	c-abl oncogene 1, non-receptor tyrosine kinase [Source:HGNC Symbol;Acc:76]
NKTR	no	protein_coding	41.5203	43.0563	42.2883	natural killer-tumor recognition sequence [Source:HGNC Symbol;Acc:7833]
GNAQ	no	protein_coding	36.6133	47.939	42.2762	guanine nucleotide binding protein (G protein), q polypeptide [Source:HGNC Symbol;Acc:4390]
MGAT4B	no	protein_coding	39.633	44.8318	42.2324	mannosyl (alpha-1,3-)-glycoprotein beta-1,4-N-acetylglucosaminyltransferase, isozyme B [Source:HGNC Symbol;Acc:7048]
WTAP	no	protein_coding	39.633	44.8318	42.2324	Wilms tumor 1 associated protein [Source:HGNC Symbol;Acc:16846]
GNB2L1	no	protein_coding	45.2948	39.0614	42.1781	guanine nucleotide binding protein (G protein), beta polypeptide 2-like 1 [Source:HGNC Symbol;Acc:4399]
HMGB2	no	protein_coding	37.7457	46.6074	42.1765	high mobility group box 2 [Source:HGNC Symbol;Acc:5000]
TXLNA	yes	protein_coding	40.3879	43.9441	42.166	taxilin alpha [Source:HGNC Symbol;Acc:30685]
PPM1D	no	protein_coding	46.8047	37.2859	42.0453	protein phosphatase, Mg2+/Mn2+ dependent, 1D [Source:HGNC Symbol;Acc:9277]
FBXW11	no	protein_coding	40.0104	43.9441	41.9773	F-box and WD repeat domain containing 11 [Source:HGNC Symbol;Acc:13607]
RBM12B	no	protein_coding	42.6526	41.2808	41.9667	RNA binding motif protein 12B [Source:HGNC Symbol;Acc:32310]
ATP5G3	no	protein_coding	37.7457	46.1635	41.9546	ATP synthase, H+ transporting, mitochondrial Fo complex, subunit C3 (subunit 9) [Source:HGNC Symbol;Acc:843]
LARP4	no	protein_coding	38.1231	45.7196	41.9214	La ribonucleoprotein domain family, member 4 [Source:HGNC Symbol;Acc:24320]
GID8	no	protein_coding	40.7653	43.0563	41.9108	GID complex subunit 8 [Source:HGNC Symbol;Acc:15857]
TRAM2	no	protein_coding	43.4075	40.393	41.9003	translocation associated membrane protein 2 [Source:HGNC Symbol;Acc:16855]
FUBP3	no	protein_coding	38.5006	45.2757	41.8882	far upstream element (FUSE) binding protein 3 [Source:HGNC Symbol;Acc:4005]
PSMA2	no	protein_coding	41.5203	42.1686	41.8444	Proteasome subunit alpha type-2 [Source:UniProtKB/TrEMBL;Acc:H3BT36]
URI1	no	protein_coding	41.5203	42.1686	41.8444	URI1, prefoldin-like chaperone [Source:HGNC Symbol;Acc:13236]
MIR140		miRNA	41.8977	41.7247	41.8112	microRNA 140 [Source:HGNC Symbol;Acc:31527]
SDC4	no	protein_coding	41.8977	41.7247	41.8112	syndecan 4 [Source:HGNC Symbol;Acc:10661]
ATP6V1G1	yes	protein_coding	29.8191	53.7094	41.7643	ATPase, H+ transporting, lysosomal 13kDa, V1 subunit G1 [Source:HGNC Symbol;Acc:864]
BTG3	no	protein_coding	40.0104	43.5002	41.7553	BTG family, member 3 [Source:HGNC Symbol;Acc:1132]
SH3RF1	no	protein_coding	43.0301	40.393	41.7116	SH3 domain containing ring finger 1 [Source:HGNC Symbol;Acc:17650]
RPL19	yes	protein_coding	40.7653	42.6124	41.6889	ribosomal protein L19 [Source:HGNC Symbol;Acc:10312]
EWSR1	no	protein_coding	35.8584	47.4951	41.6768	EWS RNA-binding protein 1 [Source:HGNC Symbol;Acc:3508]
POGZ	no	protein_coding	46.4272	36.842	41.6346	pogo transposable element with ZNF domain [Source:HGNC Symbol;Acc:18801]
PRKRIR	no	protein_coding	38.8781	44.388	41.633	protein-kinase, interferon-inducible double stranded RNA dependent inhibitor, repressor of (P58 repressor) [Source:HGNC Symbol;Acc:9440]
LEMD3	no	protein_coding	33.9711	49.2706	41.6209	LEM domain containing 3 [Source:HGNC Symbol;Acc:28887]
MIR135B		miRNA	61.9029	21.3062	41.6046	microRNA 135b [Source:HGNC Symbol;Acc:31760]
SUZ12	no	protein_coding	39.2555	43.9441	41.5998	SUZ12 polycomb repressive complex 2 subunit [Source:HGNC Symbol;Acc:17101]
TUBB3	yes	protein_coding	41.8977	41.2808	41.5893	tubulin, beta 3 class III [Source:HGNC Symbol;Acc:20772]
STRN	no	protein_coding	41.8977	41.2808	41.5893	striatin, calmodulin binding protein [Source:HGNC Symbol;Acc:11424]
RCN1	no	protein_coding	47.1821	35.9543	41.5682	reticulocalbin 1, EF-hand calcium binding domain [Source:HGNC Symbol;Acc:9934]
ZCCHC3	yes	protein_coding	34.726	48.3829	41.5545	zinc finger, CCHC domain containing 3 [Source:HGNC Symbol;Acc:16230]
RAB4A	no	protein_coding	42.6526	40.393	41.5228	RAB4A, member RAS oncogene family [Source:HGNC Symbol;Acc:9781]
DDX17	yes	protein_coding	37.7457	45.2757	41.5107	DEAD (Asp-Glu-Ala-Asp) box helicase 17 [Source:HGNC Symbol;Acc:2740]
NOM1	no	protein_coding	38.1231	44.8318	41.4775	nucleolar protein with MIF4G domain 1 [Source:HGNC Symbol;Acc:13244]
MTA2	yes	protein_coding	43.4075	39.5053	41.4564	metastasis associated 1 family, member 2 [Source:HGNC Symbol;Acc:7411]
RNF213	yes	protein_coding	38.8781	43.9441	41.4111	ring finger protein 213 [Source:HGNC Symbol;Acc:14539]
CBLL1	no	protein_coding	36.9908	45.7196	41.3552	Cbl proto-oncogene-like 1, E3 ubiquitin protein ligase [Source:HGNC Symbol;Acc:21225]
EIF4EBP2	no	protein_coding	47.1821	35.5104	41.3462	eukaryotic translation initiation factor 4E binding protein 2 [Source:HGNC Symbol;Acc:3289]
ZDHHC7	no	protein_coding	39.633	43.0563	41.3447	zinc finger, DHHC-type containing 7 [Source:HGNC Symbol;Acc:18459]
COX19	no	protein_coding	42.2752	40.393	41.3341	cytochrome c oxidase assembly homolog 19 (S. cerevisiae) [Source:HGNC Symbol;Acc:28074]
CYTH3	no	protein_coding	42.2752	40.393	41.3341	cytohesin 3 [Source:HGNC Symbol;Acc:9504]
VAPA	no	protein_coding	37.7457	44.8318	41.2888	VAMP (vesicle-associated membrane protein)-associated protein A, 33kDa [Source:HGNC Symbol;Acc:12648]
CDKN1B	no	protein_coding	32.8388	49.7145	41.2766	cyclin-dependent kinase inhibitor 1B (p27, Kip1) [Source:HGNC Symbol;Acc:1785]
UPF1	no	protein_coding	38.8781	43.5002	41.1891	UPF1 regulator of nonsense transcripts homolog (yeast) [Source:HGNC Symbol;Acc:9962]
KCNQ1OT1		antisense	49.0694	33.291	41.1802	KCNQ1 opposite strand/antisense transcript 1 (non-protein coding) [Source:HGNC Symbol;Acc:6295]
MYL12A	no	protein_coding	36.6133	45.7196	41.1665	myosin, light chain 12A, regulatory, non-sarcomeric [Source:HGNC Symbol;Acc:16701]
RPLP0P2		pseudogene	39.2555	43.0563	41.1559	ribosomal protein, large, P0 pseudogene 2 [Source:HGNC Symbol;Acc:17960]
RPL3	yes	protein_coding	41.8977	40.393	41.1454	ribosomal protein L3 [Source:HGNC Symbol;Acc:10332]
EGR1	no	protein_coding	41.8977	40.393	41.1454	early growth response 1 [Source:HGNC Symbol;Acc:3238]
KIAA1522	no	protein_coding	36.9908	45.2757	41.1333	KIAA1522 [Source:HGNC Symbol;Acc:29301]
RYK	no	protein_coding	39.633	42.6124	41.1227	receptor-like tyrosine kinase [Source:HGNC Symbol;Acc:10481]
B4GALT5	no	protein_coding	37.3682	44.8318	41.1	UDP-Gal:betaGlcNAc beta 1,4- galactosyltransferase, polypeptide 5 [Source:HGNC Symbol;Acc:928]
RPL28	yes	protein_coding	38.8781	43.0563	40.9672	ribosomal protein L28 [Source:HGNC Symbol;Acc:10330]
CD164	no	protein_coding	36.6133	45.2757	40.9445	CD164 molecule, sialomucin [Source:HGNC Symbol;Acc:1632]
HECTD1	no	protein_coding	34.3486	47.4951	40.9218	HECT domain containing E3 ubiquitin protein ligase 1 [Source:HGNC Symbol;Acc:20157]
KLHDC10	yes	protein_coding	36.9908	44.8318	40.9113	kelch domain containing 10 [Source:HGNC Symbol;Acc:22194]
CCDC6	no	protein_coding	47.1821	34.6226	40.9024	coiled-coil domain containing 6 [Source:HGNC Symbol;Acc:18782]
GNL3L	no	protein_coding	32.0838	49.7145	40.8992	guanine nucleotide binding protein-like 3 (nucleolar)-like [Source:HGNC Symbol;Acc:25553]
HDGF	no	protein_coding	42.2752	39.5053	40.8902	hepatoma-derived growth factor [Source:HGNC Symbol;Acc:4856]
RPRD1A	no	protein_coding	32.4613	49.2706	40.866	regulation of nuclear pre-mRNA domain containing 1A [Source:HGNC Symbol;Acc:25560]
ADRM1	yes	protein_coding	50.2018	31.5155	40.8586	adhesion regulating molecule 1 [Source:HGNC Symbol;Acc:15759]
TXLNG	no	protein_coding	35.4809	46.1635	40.8222	taxilin gamma [Source:HGNC Symbol;Acc:18578]
MIR6789		NA	38.1231	43.5002	40.8117	NA
ENTPD4	no	protein_coding	40.7653	40.8369	40.8011	ectonucleoside triphosphate diphosphohydrolase 4 [Source:HGNC Symbol;Acc:14573]
RLF	no	protein_coding	40.7653	40.8369	40.8011	rearranged L-myc fusion [Source:HGNC Symbol;Acc:10025]
ARHGEF7	no	protein_coding	43.4075	38.1736	40.7906	Rho guanine nucleotide exchange factor (GEF) 7 [Source:HGNC Symbol;Acc:15607]
CHMP1B	no	protein_coding	38.5006	43.0563	40.7785	charged multivesicular body protein 1B [Source:HGNC Symbol;Acc:24287]
RBM15B	no	protein_coding	36.2359	45.2757	40.7558	RNA binding motif protein 15B [Source:HGNC Symbol;Acc:24303]
ID3	yes	protein_coding	39.2555	42.1686	40.712	inhibitor of DNA binding 3, dominant negative helix-loop-helix protein [Source:HGNC Symbol;Acc:5362]
MIR6853		NA	49.4469	31.9593	40.7031	NA
SLC3A2	no	protein_coding	36.9908	44.388	40.6894	solute carrier family 3 (amino acid transporter heavy chain), member 2 [Source:HGNC Symbol;Acc:11026]
FAR1	no	protein_coding	42.2752	39.0614	40.6683	fatty acyl CoA reductase 1 [Source:HGNC Symbol;Acc:26222]
RPL22	yes	protein_coding	45.2948	35.9543	40.6245	ribosomal protein L22 [Source:HGNC Symbol;Acc:10315]
RPS8	yes	protein_coding	35.8584	45.2757	40.5671	ribosomal protein S8 [Source:HGNC Symbol;Acc:10441]
RPL32	yes	protein_coding	41.5203	39.5053	40.5128	ribosomal protein L32 [Source:HGNC Symbol;Acc:10336]
KCTD2	no	protein_coding	49.8243	31.0716	40.4479	potassium channel tetramerization domain containing 2 [Source:HGNC Symbol;Acc:21294]
HNRNPUL1	no	protein_coding	40.0104	40.8369	40.4237	heterogeneous nuclear ribonucleoprotein U-like 1 [Source:HGNC Symbol;Acc:17011]
PCNA	no	protein_coding	40.0104	40.8369	40.4237	proliferating cell nuclear antigen [Source:HGNC Symbol;Acc:8729]
MYH9	yes	protein_coding	43.0301	37.7298	40.3799	myosin, heavy chain 9, non-muscle [Source:HGNC Symbol;Acc:7579]
CLOCK	no	protein_coding	35.4809	45.2757	40.3783	clock circadian regulator [Source:HGNC Symbol;Acc:2082]
SDE2	no	protein_coding	40.7653	39.9492	40.3573	SDE2 telomere maintenance homolog (S. pombe) [Source:HGNC Symbol;Acc:26643]
PPFIBP1	no	protein_coding	38.8781	41.7247	40.3014	PTPRF interacting protein, binding protein 1 (liprin beta 1) [Source:HGNC Symbol;Acc:9249]
EEF1D	yes	protein_coding	44.1625	36.3981	40.2803	eukaryotic translation elongation factor 1 delta (guanine nucleotide exchange protein) [Source:HGNC Symbol;Acc:3211]
MIR6811		NA	36.6133	43.9441	40.2787	NA
EFR3A	no	protein_coding	36.6133	43.9441	40.2787	EFR3 homolog A (S. cerevisiae) [Source:HGNC Symbol;Acc:28970]
SNHG7		antisense	39.2555	41.2808	40.2682	small nucleolar RNA host gene 7 (non-protein coding) [Source:HGNC Symbol;Acc:28254]
DIP2C	no	protein_coding	42.2752	38.1736	40.2244	DIP2 disco-interacting protein 2 homolog C (Drosophila) [Source:HGNC Symbol;Acc:29150]
SMC4	no	protein_coding	42.6526	37.7298	40.1912	structural maintenance of chromosomes 4 [Source:HGNC Symbol;Acc:14013]
ARHGDIA	no	protein_coding	43.0301	37.2859	40.158	Rho GDP dissociation inhibitor (GDI) alpha [Source:HGNC Symbol;Acc:678]
RPL30	no	protein_coding	33.2162	47.0512	40.1337	ribosomal protein L30 [Source:HGNC Symbol;Acc:10333]
RMRP		lincRNA	35.8584	44.388	40.1232	RNA component of mitochondrial RNA processing endoribonuclease [Source:HGNC Symbol;Acc:10031]
KATNAL1	no	protein_coding	38.8781	41.2808	40.0794	katanin p60 subunit A-like 1 [Source:HGNC Symbol;Acc:28361]
WAC-AS1		antisense	39.2555	40.8369	40.0462	WAC antisense RNA 1 (head to head) [Source:HGNC Symbol;Acc:27347]
DANCR		processed_transcript	44.9174	35.0665	39.9919	differentiation antagonizing non-protein coding RNA [Source:HGNC Symbol;Acc:28964]
KIF1B	no	protein_coding	37.3682	42.6124	39.9903	kinesin family member 1B [Source:HGNC Symbol;Acc:16636]
IRS1	no	protein_coding	42.6526	37.2859	39.9693	insulin receptor substrate 1 [Source:HGNC Symbol;Acc:6125]
YWHAE	yes	protein_coding	35.1035	44.8318	39.9677	tyrosine 3-monooxygenase/tryptophan 5-monooxygenase activation protein, epsilon [Source:HGNC Symbol;Acc:12851]
MIEF1	no	protein_coding	45.2948	34.6226	39.9587	mitochondrial elongation factor 1 [Source:HGNC Symbol;Acc:25979]
MTA1	no	protein_coding	40.3879	39.5053	39.9466	metastasis associated 1 [Source:HGNC Symbol;Acc:7410]
HES6	no	protein_coding	43.785	35.9543	39.8696	hes family bHLH transcription factor 6 [Source:HGNC Symbol;Acc:18254]
SETD1B	no	protein_coding	33.9711	45.7196	39.8454	SET domain containing 1B [Source:HGNC Symbol;Acc:29187]
MIR4758		miRNA	46.8047	32.8471	39.8259	microRNA 4758 [Source:HGNC Symbol;Acc:41836]
EREG	no	protein_coding	41.8977	37.7298	39.8137	epiregulin [Source:HGNC Symbol;Acc:3443]
ASXL1	no	protein_coding	44.5399	35.0665	39.8032	additional sex combs like 1 (Drosophila) [Source:HGNC Symbol;Acc:18318]
MIR664A		NA	47.1821	32.4032	39.7927	NA
HCFC1	yes	protein_coding	47.1821	32.4032	39.7927	host cell factor C1 (VP16-accessory protein) [Source:HGNC Symbol;Acc:4839]
SNHG8		lincRNA	42.2752	37.2859	39.7805	small nucleolar RNA host gene 8 (non-protein coding) [Source:HGNC Symbol;Acc:33098]
SIAH2	yes	protein_coding	37.3682	42.1686	39.7684	siah E3 ubiquitin protein ligase 2 [Source:HGNC Symbol;Acc:10858]
RDX	no	protein_coding	40.0104	39.5053	39.7579	radixin [Source:HGNC Symbol;Acc:9944]
RND3	no	protein_coding	40.0104	39.5053	39.7579	Rho family GTPase 3 [Source:HGNC Symbol;Acc:671]
CIRBP	no	protein_coding	35.1035	44.388	39.7457	cold inducible RNA binding protein [Source:HGNC Symbol;Acc:1982]
BTG2	no	protein_coding	37.7457	41.7247	39.7352	BTG family, member 2 [Source:HGNC Symbol;Acc:1131]
CAPRIN1	no	protein_coding	35.4809	43.9441	39.7125	cell cycle associated protein 1 [Source:HGNC Symbol;Acc:6743]
TTLL12	yes	protein_coding	40.7653	38.6175	39.6914	tubulin tyrosine ligase-like family, member 12 [Source:HGNC Symbol;Acc:28974]
NACC1	no	protein_coding	43.785	35.5104	39.6477	nucleus accumbens associated 1, BEN and BTB (POZ) domain containing [Source:HGNC Symbol;Acc:20967]
STARD4	no	protein_coding	38.8781	40.393	39.6356	StAR-related lipid transfer (START) domain containing 4 [Source:HGNC Symbol;Acc:18058]
ARHGAP12	no	protein_coding	41.5203	37.7298	39.625	Rho GTPase activating protein 12 [Source:HGNC Symbol;Acc:16348]
RANGAP1	no	protein_coding	49.4469	29.7399	39.5934	Ran GTPase activating protein 1 [Source:HGNC Symbol;Acc:9854]
SUPT16H	no	protein_coding	39.633	39.5053	39.5691	suppressor of Ty 16 homolog (S. cerevisiae) [Source:HGNC Symbol;Acc:11465]
NUPL1	no	protein_coding	40.0104	39.0614	39.5359	nucleoporin like 1 [Source:HGNC Symbol;Acc:20261]
IL6R	no	protein_coding	42.6526	36.3981	39.5254	interleukin 6 receptor [Source:HGNC Symbol;Acc:6019]
EXTL3	no	protein_coding	38.5006	40.393	39.4468	exostosin-like glycosyltransferase 3 [Source:HGNC Symbol;Acc:3518]
MIR99B		miRNA	36.2359	42.6124	39.4242	microRNA 99b [Source:HGNC Symbol;Acc:31651]
PLA2G12A	yes	protein_coding	41.5203	37.2859	39.4031	phospholipase A2, group XIIA [Source:HGNC Symbol;Acc:18554]
SCARNA18		snoRNA	41.5203	37.2859	39.4031	small Cajal body-specific RNA 18 [Source:RFAM;Acc:RF00283]
AVL9	no	protein_coding	39.2555	39.5053	39.3804	AVL9 homolog (S. cerevisiase) [Source:HGNC Symbol;Acc:28994]
HIVEP2	no	protein_coding	34.726	43.9441	39.3351	human immunodeficiency virus type I enhancer binding protein 2 [Source:HGNC Symbol;Acc:4921]
TWF1	no	protein_coding	40.0104	38.6175	39.314	twinfilin actin-binding protein 1 [Source:HGNC Symbol;Acc:9620]
SNORA76A		NA	42.6526	35.9543	39.3034	NA
SETD8	no	protein_coding	38.1231	40.393	39.2581	SET domain containing (lysine methyltransferase) 8 [Source:HGNC Symbol;Acc:29489]
APBB2	no	protein_coding	36.2359	42.1686	39.2022	amyloid beta (A4) precursor protein-binding, family B, member 2 [Source:HGNC Symbol;Acc:582]
CCNY	no	protein_coding	38.8781	39.5053	39.1917	cyclin Y [Source:HGNC Symbol;Acc:23354]
UBN2	no	protein_coding	39.2555	39.0614	39.1585	ubinuclein 2 [Source:HGNC Symbol;Acc:21931]
NUDT19	yes	protein_coding	34.3486	43.9441	39.1463	nudix (nucleoside diphosphate linked moiety X)-type motif 19 [Source:HGNC Symbol;Acc:32036]
TIMM17A	yes	protein_coding	36.9908	41.2808	39.1358	translocase of inner mitochondrial membrane 17 homolog A (yeast) [Source:HGNC Symbol;Acc:17315]
MACF1	no	protein_coding	37.3682	40.8369	39.1026	microtubule-actin crosslinking factor 1 [Source:HGNC Symbol;Acc:13664]
MIR30B		miRNA	27.5544	50.6023	39.0783	microRNA 30b [Source:HGNC Symbol;Acc:31625]
CREBBP	no	protein_coding	40.3879	37.7298	39.0588	CREB binding protein [Source:HGNC Symbol;Acc:2348]
UTP23	no	protein_coding	40.7653	37.2859	39.0256	UTP23, small subunit (SSU) processome component, homolog (yeast) [Source:HGNC Symbol;Acc:28224]
FASTKD5	no	protein_coding	38.8781	39.0614	38.9697	FAST kinase domains 5 [Source:HGNC Symbol;Acc:25790]
LIFR	no	protein_coding	31.7064	46.1635	38.9349	leukemia inhibitory factor receptor alpha [Source:HGNC Symbol;Acc:6597]
MIR6832		NA	47.1821	30.6277	38.9049	NA
MIR30C1		miRNA	75.1139	2.66328	38.8886	microRNA 30c-1 [Source:HGNC Symbol;Acc:31626]
NRF1	no	protein_coding	35.1035	42.6124	38.858	nuclear respiratory factor 1 [Source:HGNC Symbol;Acc:7996]
DNTTIP2	yes	protein_coding	40.3879	37.2859	38.8369	deoxynucleotidyltransferase, terminal, interacting protein 2 [Source:HGNC Symbol;Acc:24013]
BLOC1S2	no	protein_coding	40.3879	37.2859	38.8369	biogenesis of lysosomal organelles complex-1, subunit 2 [Source:HGNC Symbol;Acc:20984]
CEP170	no	protein_coding	32.8388	44.8318	38.8353	centrosomal protein 170kDa [Source:HGNC Symbol;Acc:28920]
PLIN3	yes	protein_coding	38.1231	39.5053	38.8142	perilipin 3 [Source:HGNC Symbol;Acc:16893]
EGLN1	yes	protein_coding	35.8584	41.7247	38.7915	egl-9 family hypoxia-inducible factor 1 [Source:HGNC Symbol;Acc:1232]
PSME3	no	protein_coding	35.8584	41.7247	38.7915	proteasome (prosome, macropain) activator subunit 3 (PA28 gamma; Ki) [Source:HGNC Symbol;Acc:9570]
FDXR	no	protein_coding	41.1428	36.3981	38.7705	ferredoxin reductase [Source:HGNC Symbol;Acc:3642]
SMAD2	no	protein_coding	36.2359	41.2808	38.7583	SMAD family member 2 [Source:HGNC Symbol;Acc:6768]
FAM208B	no	protein_coding	38.8781	38.6175	38.7478	family with sequence similarity 208, member B [Source:HGNC Symbol;Acc:23484]
TOB1	no	protein_coding	29.0642	48.3829	38.7235	transducer of ERBB2, 1 [Source:HGNC Symbol;Acc:11979]
TAF15	no	protein_coding	39.2555	38.1736	38.7146	TAF15 RNA polymerase II, TATA box binding protein (TBP)-associated factor, 68kDa [Source:HGNC Symbol;Acc:11547]
JKAMP	no	protein_coding	31.7064	45.7196	38.713	JNK1/MAPK8-associated membrane protein [Source:HGNC Symbol;Acc:20184]
MIR933		miRNA	34.3486	43.0563	38.7025	microRNA 933 [Source:HGNC Symbol;Acc:33676]
PPRC1	no	protein_coding	39.633	37.7298	38.6814	peroxisome proliferator-activated receptor gamma, coactivator-related 1 [Source:HGNC Symbol;Acc:30025]
FAM160B1	no	protein_coding	35.1035	42.1686	38.636	family with sequence similarity 160, member B1 [Source:HGNC Symbol;Acc:29320]
MIRLET7F1		miRNA	75.8688	1.33164	38.6002	microRNA let-7f-1 [Source:HGNC Symbol;Acc:31483]
SP1	no	protein_coding	40.7653	36.3981	38.5817	Sp1 transcription factor [Source:HGNC Symbol;Acc:11205]
MYEOV	no	protein_coding	33.5937	43.5002	38.5469	myeloma overexpressed [Source:HGNC Symbol;Acc:7563]
HNRNPAB	no	protein_coding	34.3486	42.6124	38.4805	heterogeneous nuclear ribonucleoprotein A/B [Source:HGNC Symbol;Acc:5034]
LASP1	no	protein_coding	36.9908	39.9492	38.47	LIM and SH3 protein 1 [Source:HGNC Symbol;Acc:6513]
DYNLL1	no	protein_coding	39.633	37.2859	38.4594	dynein, light chain, LC8-type 1 [Source:HGNC Symbol;Acc:15476]
CKS2	no	protein_coding	34.726	42.1686	38.4473	CDC28 protein kinase regulatory subunit 2 [Source:HGNC Symbol;Acc:2000]
BIRC5	yes	protein_coding	37.3682	39.5053	38.4368	baculoviral IAP repeat containing 5 [Source:HGNC Symbol;Acc:593]
MAP2K4	no	protein_coding	37.7457	39.0614	38.4035	mitogen-activated protein kinase kinase 4 [Source:HGNC Symbol;Acc:6844]
GGNBP2	no	protein_coding	32.8388	43.9441	38.3914	gametogenetin binding protein 2 [Source:HGNC Symbol;Acc:19357]
PLCB3	no	protein_coding	32.8388	43.9441	38.3914	phospholipase C, beta 3 (phosphatidylinositol-specific) [Source:HGNC Symbol;Acc:9056]
DCAF13	yes	protein_coding	43.0301	33.7349	38.3825	DDB1 and CUL4 associated factor 13 [Source:HGNC Symbol;Acc:24535]
DICER1	no	protein_coding	35.4809	41.2808	38.3809	dicer 1, ribonuclease type III [Source:HGNC Symbol;Acc:17098]
RPL27	yes	protein_coding	33.2162	43.5002	38.3582	ribosomal protein L27 [Source:HGNC Symbol;Acc:10328]
RNFT1	no	protein_coding	38.8781	37.7298	38.3039	ring finger protein, transmembrane 1 [Source:HGNC Symbol;Acc:30206]
CDK1	no	protein_coding	35.1035	41.2808	38.1921	cyclin-dependent kinase 1 [Source:HGNC Symbol;Acc:1722]
MIR6763		NA	47.937	28.4083	38.1727	NA
PGK1	no	protein_coding	40.3879	35.9543	38.1711	phosphoglycerate kinase 1 [Source:HGNC Symbol;Acc:8896]
API5	no	protein_coding	33.2162	43.0563	38.1363	apoptosis inhibitor 5 [Source:HGNC Symbol;Acc:594]
ATP6V1C1	yes	protein_coding	35.8584	40.393	38.1257	ATPase, H+ transporting, lysosomal 42kDa, V1 subunit C1 [Source:HGNC Symbol;Acc:856]
CAP1	no	protein_coding	41.1428	35.0665	38.1046	CAP, adenylate cyclase-associated protein 1 (yeast) [Source:HGNC Symbol;Acc:20040]
TGFBR2	no	protein_coding	38.8781	37.2859	38.082	transforming growth factor, beta receptor II (70/80kDa) [Source:HGNC Symbol;Acc:11773]
RASA2	no	protein_coding	39.2555	36.842	38.0488	RAS p21 protein activator 2 [Source:HGNC Symbol;Acc:9872]
MAPRE1	no	protein_coding	32.0838	43.9441	38.014	microtubule-associated protein, RP/EB family, member 1 [Source:HGNC Symbol;Acc:6890]
TRIM27	no	protein_coding	32.0838	43.9441	38.014	tripartite motif containing 27 [Source:HGNC Symbol;Acc:9975]
FAM120A	no	protein_coding	34.726	41.2808	38.0034	family with sequence similarity 120A [Source:HGNC Symbol;Acc:13247]
CUL5	no	protein_coding	32.8388	43.0563	37.9475	cullin 5 [Source:HGNC Symbol;Acc:2556]
PHLDA2	yes	protein_coding	35.4809	40.393	37.937	pleckstrin homology-like domain, family A, member 2 [Source:HGNC Symbol;Acc:12385]
AGPAT3	no	protein_coding	40.7653	35.0665	37.9159	1-acylglycerol-3-phosphate O-acyltransferase 3 [Source:HGNC Symbol;Acc:326]
ZFYVE19	no	protein_coding	43.4075	32.4032	37.9054	zinc finger, FYVE domain containing 19 [Source:HGNC Symbol;Acc:20758]
HIST1H3H	no	protein_coding	35.8584	39.9492	37.9038	histone cluster 1, H3h [Source:HGNC Symbol;Acc:4775]
KDM1A	no	protein_coding	30.9515	44.8318	37.8917	lysine (K)-specific demethylase 1A [Source:HGNC Symbol;Acc:29079]
ASPM	no	protein_coding	41.1428	34.6226	37.8827	asp (abnormal spindle) homolog, microcephaly associated (Drosophila) [Source:HGNC Symbol;Acc:19048]
CMIP	no	protein_coding	36.2359	39.5053	37.8706	c-Maf inducing protein [Source:HGNC Symbol;Acc:24319]
ACSL4	no	protein_coding	38.8781	36.842	37.86	acyl-CoA synthetase long-chain family member 4 [Source:HGNC Symbol;Acc:3571]
SSH2	no	protein_coding	33.9711	41.7247	37.8479	slingshot protein phosphatase 2 [Source:HGNC Symbol;Acc:30580]
MYL6	no	protein_coding	41.8977	33.7349	37.8163	myosin, light chain 6, alkali, smooth muscle and non-muscle [Source:HGNC Symbol;Acc:7587]
YWHAH	no	protein_coding	34.726	40.8369	37.7815	tyrosine 3-monooxygenase/tryptophan 5-monooxygenase activation protein, eta [Source:HGNC Symbol;Acc:12853]
ADO	no	protein_coding	37.3682	38.1736	37.7709	2-aminoethanethiol (cysteamine) dioxygenase [Source:HGNC Symbol;Acc:23506]
MSMO1	no	protein_coding	37.7457	37.7298	37.7377	methylsterol monooxygenase 1 [Source:HGNC Symbol;Acc:10545]
ADIPOR2	no	protein_coding	40.3879	35.0665	37.7272	adiponectin receptor 2 [Source:HGNC Symbol;Acc:24041]
PSMB2	no	protein_coding	38.1231	37.2859	37.7045	proteasome (prosome, macropain) subunit, beta type, 2 [Source:HGNC Symbol;Acc:9539]
KLF3	no	protein_coding	30.574	44.8318	37.7029	Kruppel-like factor 3 (basic) [Source:HGNC Symbol;Acc:16516]
PANK3	no	protein_coding	33.2162	42.1686	37.6924	pantothenate kinase 3 [Source:HGNC Symbol;Acc:19365]
PTK2	no	protein_coding	33.2162	42.1686	37.6924	protein tyrosine kinase 2 [Source:HGNC Symbol;Acc:9611]
TMX2	no	protein_coding	35.8584	39.5053	37.6818	thioredoxin-related transmembrane protein 2 [Source:HGNC Symbol;Acc:30739]
IPO9	no	protein_coding	41.5203	33.7349	37.6276	importin 9 [Source:HGNC Symbol;Acc:19425]
GRINA	yes	protein_coding	33.9711	41.2808	37.626	glutamate receptor, ionotropic, N-methyl D-aspartate-associated protein 1 (glutamate binding) [Source:HGNC Symbol;Acc:4589]
MIR4734		miRNA	44.9174	30.1838	37.5506	microRNA 4734 [Source:HGNC Symbol;Acc:41572]
CCDC47	no	protein_coding	37.3682	37.7298	37.549	coiled-coil domain containing 47 [Source:HGNC Symbol;Acc:24856]
BEND3	no	protein_coding	35.4809	39.5053	37.4931	BEN domain containing 3 [Source:HGNC Symbol;Acc:23040]
LRRC59	yes	protein_coding	38.1231	36.842	37.4826	leucine rich repeat containing 59 [Source:HGNC Symbol;Acc:28817]
UBFD1	no	protein_coding	35.8584	39.0614	37.4599	ubiquitin family domain containing 1 [Source:HGNC Symbol;Acc:30565]
MIR7110		NA	38.5006	36.3981	37.4494	NA
DGCR8	no	protein_coding	33.9711	40.8369	37.404	DGCR8 microprocessor complex subunit [Source:HGNC Symbol;Acc:2847]
LPP	no	protein_coding	29.4416	45.2757	37.3587	LIM domain containing preferred translocation partner in lipoma [Source:HGNC Symbol;Acc:6679]
H2AFX	no	protein_coding	34.726	39.9492	37.3376	H2A histone family, member X [Source:HGNC Symbol;Acc:4739]
CNN3	yes	protein_coding	35.4809	39.0614	37.2712	calponin 3, acidic [Source:HGNC Symbol;Acc:2157]
KIAA0100	no	protein_coding	33.2162	41.2808	37.2485	KIAA0100 [Source:HGNC Symbol;Acc:28960]
VTI1A	yes	protein_coding	41.1428	33.291	37.2169	vesicle transport through interaction with t-SNAREs 1A [Source:HGNC Symbol;Acc:17792]
RAB10	no	protein_coding	36.2359	38.1736	37.2048	RAB10, member RAS oncogene family [Source:HGNC Symbol;Acc:9759]
KRAS	no	protein_coding	36.6133	37.7298	37.1715	Kirsten rat sarcoma viral oncogene homolog [Source:HGNC Symbol;Acc:6407]
NFIA	no	protein_coding	39.2555	35.0665	37.161	nuclear factor I/A [Source:HGNC Symbol;Acc:7784]
SKA2	no	protein_coding	29.4416	44.8318	37.1367	spindle and kinetochore associated complex subunit 2 [Source:HGNC Symbol;Acc:28006]
VCAN	no	protein_coding	39.633	34.6226	37.1278	versican [Source:HGNC Symbol;Acc:2464]
CCT8	no	protein_coding	32.0838	42.1686	37.1262	chaperonin containing TCP1, subunit 8 (theta) [Source:HGNC Symbol;Acc:1623]
IST1	no	protein_coding	32.0838	42.1686	37.1262	increased sodium tolerance 1 homolog (yeast) [Source:HGNC Symbol;Acc:28977]
SPAG9	no	protein_coding	32.0838	42.1686	37.1262	sperm associated antigen 9 [Source:HGNC Symbol;Acc:14524]
GNA12	no	protein_coding	37.3682	36.842	37.1051	guanine nucleotide binding protein (G protein) alpha 12 [Source:HGNC Symbol;Acc:4380]
RECQL4	no	protein_coding	35.1035	39.0614	37.0825	RecQ protein-like 4 [Source:HGNC Symbol;Acc:9949]
KIAA1549	no	protein_coding	35.8584	38.1736	37.016	KIAA1549 [Source:HGNC Symbol;Acc:22219]
TBC1D4	no	protein_coding	35.8584	38.1736	37.016	TBC1 domain family, member 4 [Source:HGNC Symbol;Acc:19165]
PAPSS2	yes	protein_coding	33.5937	40.393	36.9934	3'-phosphoadenosine 5'-phosphosulfate synthase 2 [Source:HGNC Symbol;Acc:8604]
UBL3	no	protein_coding	39.2555	34.6226	36.9391	ubiquitin-like 3 [Source:HGNC Symbol;Acc:12504]
B3GALT6	no	protein_coding	34.726	39.0614	36.8937	UDP-Gal:betaGal beta 1,3-galactosyltransferase polypeptide 6 [Source:HGNC Symbol;Acc:17978]
MIR6732		NA	40.0104	33.7349	36.8726	NA
PCAT6		antisense	35.1035	38.6175	36.8605	prostate cancer associated transcript 6 (non-protein coding) [Source:HGNC Symbol;Acc:43714]
RPS15A	no	protein_coding	37.7457	35.9543	36.85	ribosomal protein S15a [Source:HGNC Symbol;Acc:10389]
MPRIP	no	protein_coding	33.9711	39.5053	36.7382	myosin phosphatase Rho interacting protein [Source:HGNC Symbol;Acc:30321]
RAD23B	no	protein_coding	31.7064	41.7247	36.7155	RAD23 homolog B (S. cerevisiae) [Source:HGNC Symbol;Acc:9813]
TCP1	yes	protein_coding	39.633	33.7349	36.6839	t-complex 1 [Source:HGNC Symbol;Acc:11655]
ZC3H8	no	protein_coding	32.0838	41.2808	36.6823	zinc finger CCCH-type containing 8 [Source:HGNC Symbol;Acc:30941]
OBFC1	no	protein_coding	44.9174	28.4083	36.6628	oligonucleotide/oligosaccharide-binding fold containing 1 [Source:HGNC Symbol;Acc:26200]
XRN2	no	protein_coding	32.4613	40.8369	36.6491	5'-3' exoribonuclease 2 [Source:HGNC Symbol;Acc:12836]
OSGIN2	no	protein_coding	32.8388	40.393	36.6159	oxidative stress induced growth inhibitor family member 2 [Source:HGNC Symbol;Acc:1355]
ANKLE2	yes	protein_coding	35.4809	37.7298	36.6054	ankyrin repeat and LEM domain containing 2 [Source:HGNC Symbol;Acc:29101]
CLIC4	no	protein_coding	35.4809	37.7298	36.6054	chloride intracellular channel 4 [Source:HGNC Symbol;Acc:13518]
MIR6868		NA	38.5006	34.6226	36.5616	NA
IER5	no	protein_coding	31.3289	41.7247	36.5268	immediate early response 5 [Source:HGNC Symbol;Acc:5393]
SEC16A	no	protein_coding	31.3289	41.7247	36.5268	SEC16 homolog A (S. cerevisiae) [Source:HGNC Symbol;Acc:29006]
UBASH3B	no	protein_coding	33.9711	39.0614	36.5163	ubiquitin associated and SH3 domain containing B [Source:HGNC Symbol;Acc:29884]
CHD1	yes	protein_coding	36.6133	36.3981	36.5057	chromodomain helicase DNA binding protein 1 [Source:HGNC Symbol;Acc:1915]
DST	no	protein_coding	39.2555	33.7349	36.4952	dystonin [Source:HGNC Symbol;Acc:1090]
TMEM223	no	protein_coding	39.633	33.291	36.462	transmembrane protein 223 [Source:HGNC Symbol;Acc:28464]
SMCHD1	no	protein_coding	34.726	38.1736	36.4498	structural maintenance of chromosomes flexible hinge domain containing 1 [Source:HGNC Symbol;Acc:29090]
FLNA	no	protein_coding	37.3682	35.5104	36.4393	filamin A, alpha [Source:HGNC Symbol;Acc:3754]
CCNG1	yes	protein_coding	35.1035	37.7298	36.4166	cyclin G1 [Source:HGNC Symbol;Acc:1592]
RERE	no	protein_coding	35.1035	37.7298	36.4166	arginine-glutamic acid dipeptide (RE) repeats [Source:HGNC Symbol;Acc:9965]
XPOT	yes	protein_coding	37.7457	35.0665	36.4061	exportin, tRNA [Source:HGNC Symbol;Acc:12826]
CBFB	yes	protein_coding	32.8388	39.9492	36.394	core-binding factor, beta subunit [Source:HGNC Symbol;Acc:1539]
PCNXL4	no	protein_coding	35.4809	37.2859	36.3834	pecanex-like 4 (Drosophila) [Source:HGNC Symbol;Acc:20349]
WSB2	yes	protein_coding	35.8584	36.842	36.3502	WD repeat and SOCS box containing 2 [Source:HGNC Symbol;Acc:19222]
CAMSAP2	no	protein_coding	35.8584	36.842	36.3502	calmodulin regulated spectrin-associated protein family, member 2 [Source:HGNC Symbol;Acc:29188]
FRS2	no	protein_coding	34.3486	38.1736	36.2611	fibroblast growth factor receptor substrate 2 [Source:HGNC Symbol;Acc:16971]
CMTM6	no	protein_coding	34.726	37.7298	36.2279	CKLF-like MARVEL transmembrane domain containing 6 [Source:HGNC Symbol;Acc:19177]
PPIF	no	protein_coding	29.8191	42.6124	36.2158	peptidylprolyl isomerase F [Source:HGNC Symbol;Acc:9259]
ZNF282	no	protein_coding	32.4613	39.9492	36.2052	zinc finger protein 282 [Source:HGNC Symbol;Acc:13076]
GLTP	yes	protein_coding	45.2948	27.0767	36.1857	glycolipid transfer protein [Source:HGNC Symbol;Acc:24867]
GNL3	no	protein_coding	30.1966	42.1686	36.1826	guanine nucleotide binding protein-like 3 (nucleolar) [Source:HGNC Symbol;Acc:29931]
IFFO2	no	protein_coding	35.4809	36.842	36.1615	intermediate filament family orphan 2 [Source:HGNC Symbol;Acc:27006]
MIR548Q		miRNA	35.8584	36.3981	36.1283	microRNA 548q [Source:HGNC Symbol;Acc:37312]
C18orf25	no	protein_coding	35.8584	36.3981	36.1283	chromosome 18 open reading frame 25 [Source:HGNC Symbol;Acc:28172]
CTNNA1	no	protein_coding	38.5006	33.7349	36.1177	catenin (cadherin-associated protein), alpha 1, 102kDa [Source:HGNC Symbol;Acc:2509]
PIP5K1A	no	protein_coding	33.5937	38.6175	36.1056	phosphatidylinositol-4-phosphate 5-kinase, type I, alpha [Source:HGNC Symbol;Acc:8994]
RAB1A	no	protein_coding	31.3289	40.8369	36.0829	RAB1A, member RAS oncogene family [Source:HGNC Symbol;Acc:9758]
ELMSAN1	no	protein_coding	35.1035	36.842	35.9728	ELM2 and Myb/SANT-like domain containing 1 [Source:HGNC Symbol;Acc:19853]
FYTTD1	no	protein_coding	37.7457	34.1787	35.9622	forty-two-three domain containing 1 [Source:HGNC Symbol;Acc:25407]
MECP2	no	protein_coding	37.7457	34.1787	35.9622	methyl CpG binding protein 2 (Rett syndrome) [Source:HGNC Symbol;Acc:6990]
WDR1	yes	protein_coding	35.4809	36.3981	35.9395	WD repeat domain 1 [Source:HGNC Symbol;Acc:12754]
UBE2G1	no	protein_coding	35.4809	36.3981	35.9395	ubiquitin-conjugating enzyme E2G 1 [Source:HGNC Symbol;Acc:12482]
MIR6792		NA	38.1231	33.7349	35.929	NA
PTOV1	no	protein_coding	38.5006	33.291	35.8958	prostate tumor overexpressed 1 [Source:HGNC Symbol;Acc:9632]
GTF2A1	no	protein_coding	30.9515	40.8369	35.8942	general transcription factor IIA, 1, 19/37kDa [Source:HGNC Symbol;Acc:4646]
WDR20	no	protein_coding	36.2359	35.5104	35.8731	WD repeat domain 20 [Source:HGNC Symbol;Acc:19667]
SUV420H1	no	protein_coding	34.3486	37.2859	35.8172	suppressor of variegation 4-20 homolog 1 (Drosophila) [Source:HGNC Symbol;Acc:24283]
C11orf24	yes	protein_coding	39.633	31.9593	35.7962	chromosome 11 open reading frame 24 [Source:HGNC Symbol;Acc:1174]
RBMS1	no	protein_coding	32.0838	39.5053	35.7946	RNA binding motif, single stranded interacting protein 1 [Source:HGNC Symbol;Acc:9907]
CNBP	no	protein_coding	32.0838	39.5053	35.7946	CCHC-type zinc finger, nucleic acid binding protein [Source:HGNC Symbol;Acc:13164]
KIAA1551	no	protein_coding	34.726	36.842	35.784	KIAA1551 [Source:HGNC Symbol;Acc:25559]
LIN7C	no	protein_coding	34.726	36.842	35.784	lin-7 homolog C (C. elegans) [Source:HGNC Symbol;Acc:17789]
ZNF771	no	protein_coding	27.1769	44.388	35.7824	zinc finger protein 771 [Source:HGNC Symbol;Acc:29653]
DNAJB14	no	protein_coding	37.3682	34.1787	35.7735	DnaJ (Hsp40) homolog, subfamily B, member 14 [Source:HGNC Symbol;Acc:25881]
TNRC6C	no	protein_coding	35.1035	36.3981	35.7508	trinucleotide repeat containing 6C [Source:HGNC Symbol;Acc:29318]
GTPBP4	no	protein_coding	35.4809	35.9543	35.7176	GTP binding protein 4 [Source:HGNC Symbol;Acc:21535]
MIR29B2		NA	68.3197	3.10716	35.7134	NA
ADAM19	no	protein_coding	38.1231	33.291	35.7071	ADAM metallopeptidase domain 19 [Source:HGNC Symbol;Acc:197]
GSR	no	protein_coding	34.726	36.3981	35.5621	glutathione reductase [Source:HGNC Symbol;Acc:4623]
TMEM167A	no	protein_coding	37.7457	33.291	35.5183	transmembrane protein 167A [Source:HGNC Symbol;Acc:28330]
TDG	no	protein_coding	32.8388	38.1736	35.5062	thymine-DNA glycosylase [Source:HGNC Symbol;Acc:11700]
MAPK14	no	protein_coding	30.574	40.393	35.4835	mitogen-activated protein kinase 14 [Source:HGNC Symbol;Acc:6876]
PTPN1	no	protein_coding	30.9515	39.9492	35.4503	protein tyrosine phosphatase, non-receptor type 1 [Source:HGNC Symbol;Acc:9642]
FAM172A	no	protein_coding	33.5937	37.2859	35.4398	family with sequence similarity 172, member A [Source:HGNC Symbol;Acc:25365]
ALKBH5	yes	protein_coding	36.2359	34.6226	35.4292	alkB, alkylation repair homolog 5 (E. coli) [Source:HGNC Symbol;Acc:25996]
CLCN3	no	protein_coding	36.2359	34.6226	35.4292	chloride channel, voltage-sensitive 3 [Source:HGNC Symbol;Acc:2021]
RPL37	no	protein_coding	33.9711	36.842	35.4066	ribosomal protein L37 [Source:HGNC Symbol;Acc:10347]
MIR4638		miRNA	36.6133	34.1787	35.396	microRNA 4638 [Source:HGNC Symbol;Acc:41841]
NPC1	no	protein_coding	39.2555	31.5155	35.3855	Niemann-Pick disease, type C1 [Source:HGNC Symbol;Acc:7897]
GRPEL2	no	protein_coding	39.633	31.0716	35.3523	GrpE-like 2, mitochondrial (E. coli) [Source:HGNC Symbol;Acc:21060]
RAB14	no	protein_coding	34.726	35.9543	35.3401	RAB14, member RAS oncogene family [Source:HGNC Symbol;Acc:16524]
PLAGL2	no	protein_coding	37.3682	33.291	35.3296	pleiomorphic adenoma gene-like 2 [Source:HGNC Symbol;Acc:9047]
RNU4ATAC		snRNA	37.3682	33.291	35.3296	RNA, U4atac small nuclear (U12-dependent splicing) [Source:HGNC Symbol;Acc:34016]
SMIM13	no	protein_coding	35.1035	35.5104	35.3069	small integral membrane protein 13 [Source:HGNC Symbol;Acc:27356]
SCARNA9L		NA	27.9318	42.6124	35.2721	NA
ZNF614	no	protein_coding	33.2162	37.2859	35.251	zinc finger protein 614 [Source:HGNC Symbol;Acc:24722]
BCAR3	no	protein_coding	38.5006	31.9593	35.23	breast cancer anti-estrogen resistance 3 [Source:HGNC Symbol;Acc:973]
DCAF7	no	protein_coding	33.9711	36.3981	35.1846	DDB1 and CUL4 associated factor 7 [Source:HGNC Symbol;Acc:30915]
PHIP	no	protein_coding	34.3486	35.9543	35.1514	pleckstrin homology domain interacting protein [Source:HGNC Symbol;Acc:15673]
MIR660		miRNA	29.4416	40.8369	35.1393	microRNA 660 [Source:HGNC Symbol;Acc:32916]
UNC5A	no	protein_coding	32.0838	38.1736	35.1287	unc-5 homolog A (C. elegans) [Source:HGNC Symbol;Acc:12567]
STT3B	yes	protein_coding	34.726	35.5104	35.1182	STT3B, subunit of the oligosaccharyltransferase complex (catalytic) [Source:HGNC Symbol;Acc:30611]
FAM91A1	no	protein_coding	34.726	35.5104	35.1182	family with sequence similarity 91, member A1 [Source:HGNC Symbol;Acc:26306]
TEX10	no	protein_coding	37.3682	32.8471	35.1077	testis expressed 10 [Source:HGNC Symbol;Acc:25988]
SSRP1	no	protein_coding	29.8191	40.393	35.1061	structure specific recognition protein 1 [Source:HGNC Symbol;Acc:11327]
ZRANB1	no	protein_coding	40.0104	30.1838	35.0971	zinc finger, RAN-binding domain containing 1 [Source:HGNC Symbol;Acc:18224]
ASXL2	no	protein_coding	35.4809	34.6226	35.0518	additional sex combs like 2 (Drosophila) [Source:HGNC Symbol;Acc:23805]
HNRNPA1	no	protein_coding	33.2162	36.842	35.0291	heterogeneous nuclear ribonucleoprotein A1 [Source:HGNC Symbol;Acc:5031]
GOSR1	no	protein_coding	35.8584	34.1787	35.0186	golgi SNAP receptor complex member 1 [Source:HGNC Symbol;Acc:4430]
FAM49B	no	protein_coding	28.3093	41.7247	35.017	family with sequence similarity 49, member B [Source:HGNC Symbol;Acc:25216]
MIR6505		NA	41.1428	28.8522	34.9975	NA
PHF13	no	protein_coding	31.3289	38.6175	34.9732	PHD finger protein 13 [Source:HGNC Symbol;Acc:22983]
ZNF207	yes	protein_coding	36.6133	33.291	34.9521	zinc finger protein 207 [Source:HGNC Symbol;Acc:12998]
CDC42BPA	no	protein_coding	29.8191	39.9492	34.8841	CDC42 binding protein kinase alpha (DMPK-like) [Source:HGNC Symbol;Acc:1737]
OSMR	yes	protein_coding	32.8388	36.842	34.8404	oncostatin M receptor [Source:HGNC Symbol;Acc:8507]
PRNP	yes	protein_coding	38.1231	31.5155	34.8193	prion protein [Source:HGNC Symbol;Acc:9449]
NUDT21	no	protein_coding	30.574	39.0614	34.8177	nudix (nucleoside diphosphate linked moiety X)-type motif 21 [Source:HGNC Symbol;Acc:13870]
KIAA1429	no	protein_coding	40.7653	28.8522	34.8088	KIAA1429 [Source:HGNC Symbol;Acc:24500]
FUBP1	yes	protein_coding	28.3093	41.2808	34.795	far upstream element (FUSE) binding protein 1 [Source:HGNC Symbol;Acc:4004]
SP6	no	protein_coding	33.5937	35.9543	34.774	Sp6 transcription factor [Source:HGNC Symbol;Acc:14530]
CEBPG	yes	protein_coding	36.6133	32.8471	34.7302	CCAAT/enhancer binding protein (C/EBP), gamma [Source:HGNC Symbol;Acc:1837]
DAZAP1	no	protein_coding	36.6133	32.8471	34.7302	DAZ associated protein 1 [Source:HGNC Symbol;Acc:2683]
SH3PXD2B	no	protein_coding	31.7064	37.7298	34.7181	SH3 and PX domains 2B [Source:HGNC Symbol;Acc:29242]
COPB1	no	protein_coding	34.3486	35.0665	34.7075	coatomer protein complex, subunit beta 1 [Source:HGNC Symbol;Acc:2231]
STMN1	no	protein_coding	29.4416	39.9492	34.6954	stathmin 1 [Source:HGNC Symbol;Acc:6510]
ATP5F1	no	protein_coding	32.0838	37.2859	34.6849	ATP synthase, H+ transporting, mitochondrial Fo complex, subunit B1 [Source:HGNC Symbol;Acc:840]
PHF20L1	no	protein_coding	37.3682	31.9593	34.6638	PHD finger protein 20-like 1 [Source:HGNC Symbol;Acc:24280]
BCL9L	no	protein_coding	29.8191	39.5053	34.6622	B-cell CLL/lymphoma 9-like [Source:HGNC Symbol;Acc:23688]
MBNL2	no	protein_coding	29.8191	39.5053	34.6622	muscleblind-like splicing regulator 2 [Source:HGNC Symbol;Acc:16746]
CDC42	no	protein_coding	35.1035	34.1787	34.6411	cell division cycle 42 [Source:HGNC Symbol;Acc:1736]
PRKDC	no	protein_coding	35.1035	34.1787	34.6411	protein kinase, DNA-activated, catalytic polypeptide [Source:HGNC Symbol;Acc:9413]
AP2S1	yes	protein_coding	37.7457	31.5155	34.6306	adaptor-related protein complex 2, sigma 1 subunit [Source:HGNC Symbol;Acc:565]
SLC45A4	no	protein_coding	40.3879	28.8522	34.62	solute carrier family 45, member 4 [Source:HGNC Symbol;Acc:29196]
RRS1	no	protein_coding	33.2162	35.9543	34.5852	RRS1 ribosome biogenesis regulator homolog (S. cerevisiae) [Source:HGNC Symbol;Acc:17083]
MEPCE	no	protein_coding	36.6133	32.4032	34.5083	methylphosphate capping enzyme [Source:HGNC Symbol;Acc:20247]
NFIC	no	protein_coding	36.6133	32.4032	34.5083	nuclear factor I/C (CCAAT-binding transcription factor) [Source:HGNC Symbol;Acc:7786]
NOP56	no	protein_coding	36.6133	32.4032	34.5083	NOP56 ribonucleoprotein [Source:HGNC Symbol;Acc:15911]
NLRX1	no	protein_coding	34.3486	34.6226	34.4856	NLR family member X1 [Source:HGNC Symbol;Acc:29890]
RPL21	yes	protein_coding	36.9908	31.9593	34.4751	ribosomal protein L21 [Source:HGNC Symbol;Acc:10313]
JARID2	no	protein_coding	34.726	34.1787	34.4524	jumonji, AT rich interactive domain 2 [Source:HGNC Symbol;Acc:6196]
PAIP1	yes	protein_coding	35.1035	33.7349	34.4192	poly(A) binding protein interacting protein 1 [Source:HGNC Symbol;Acc:16945]
CDC42SE2	no	protein_coding	37.7457	31.0716	34.4086	CDC42 small effector 2 [Source:HGNC Symbol;Acc:18547]
MIR4469		miRNA	32.8388	35.9543	34.3965	microRNA 4469 [Source:HGNC Symbol;Acc:41556]
HMGCS1	no	protein_coding	32.8388	35.9543	34.3965	3-hydroxy-3-methylglutaryl-CoA synthase 1 (soluble) [Source:HGNC Symbol;Acc:5007]
MIR6873		NA	35.4809	33.291	34.386	NA
EP300	no	protein_coding	30.574	38.1736	34.3738	E1A binding protein p300 [Source:HGNC Symbol;Acc:3373]
ZNF407	no	protein_coding	33.2162	35.5104	34.3633	zinc finger protein 407 [Source:HGNC Symbol;Acc:19904]
RC3H1	no	protein_coding	35.8584	32.8471	34.3527	ring finger and CCCH-type domains 1 [Source:HGNC Symbol;Acc:29434]
PTPRJ	no	protein_coding	33.5937	35.0665	34.3301	protein tyrosine phosphatase, receptor type, J [Source:HGNC Symbol;Acc:9673]
ZNF598	no	protein_coding	29.0642	39.5053	34.2847	zinc finger protein 598 [Source:HGNC Symbol;Acc:28079]
TSC22D1	no	protein_coding	34.3486	34.1787	34.2637	TSC22 domain family, member 1 [Source:HGNC Symbol;Acc:16826]
TRAM1	no	protein_coding	34.726	33.7349	34.2304	translocation associated membrane protein 1 [Source:HGNC Symbol;Acc:20568]
PERP	no	protein_coding	35.1035	33.291	34.1972	PERP, TP53 apoptosis effector [Source:HGNC Symbol;Acc:17637]
EIF1AX	no	protein_coding	30.1966	38.1736	34.1851	eukaryotic translation initiation factor 1A, X-linked [Source:HGNC Symbol;Acc:3250]
MYLIP	yes	protein_coding	32.8388	35.5104	34.1746	myosin regulatory light chain interacting protein [Source:HGNC Symbol;Acc:21155]
BCL2L11	no	protein_coding	32.8388	35.5104	34.1746	BCL2-like 11 (apoptosis facilitator) [Source:HGNC Symbol;Acc:994]
ZNF544	no	protein_coding	38.1231	30.1838	34.1535	zinc finger protein 544 [Source:HGNC Symbol;Acc:16759]
PLEKHM3	no	protein_coding	33.2162	35.0665	34.1413	pleckstrin homology domain containing, family M, member 3 [Source:HGNC Symbol;Acc:34006]
XBP1	no	protein_coding	33.2162	35.0665	34.1413	X-box binding protein 1 [Source:HGNC Symbol;Acc:12801]
MMGT1	yes	protein_coding	35.8584	32.4032	34.1308	membrane magnesium transporter 1 [Source:HGNC Symbol;Acc:28100]
MOAP1	no	protein_coding	35.8584	32.4032	34.1308	modulator of apoptosis 1 [Source:HGNC Symbol;Acc:16658]
WAPL		NA	26.0445	42.1686	34.1065	NA
CDYL	no	protein_coding	33.9711	34.1787	34.0749	chromodomain protein, Y-like [Source:HGNC Symbol;Acc:1811]
NAA15	no	protein_coding	33.9711	34.1787	34.0749	N(alpha)-acetyltransferase 15, NatA auxiliary subunit [Source:HGNC Symbol;Acc:30782]
FERMT1	no	protein_coding	31.7064	36.3981	34.0523	fermitin family member 1 [Source:HGNC Symbol;Acc:15889]
PDS5A	no	protein_coding	34.3486	33.7349	34.0417	PDS5, regulator of cohesion maintenance, homolog A (S. cerevisiae) [Source:HGNC Symbol;Acc:29088]
RIF1	no	protein_coding	32.4613	35.5104	33.9858	RAP1 interacting factor homolog (yeast) [Source:HGNC Symbol;Acc:23207]
MORF4L2	no	protein_coding	32.8388	35.0665	33.9526	mortality factor 4 like 2 [Source:HGNC Symbol;Acc:16849]
ERVFRD-1	no	protein_coding	38.1231	29.7399	33.9315	endogenous retrovirus group FRD, member 1 [Source:HGNC Symbol;Acc:33823]
PTPN3	no	protein_coding	38.1231	29.7399	33.9315	protein tyrosine phosphatase, non-receptor type 3 [Source:HGNC Symbol;Acc:9655]
MIR4722		miRNA	40.7653	27.0767	33.921	microRNA 4722 [Source:HGNC Symbol;Acc:41782]
APPL1	yes	protein_coding	30.9515	36.842	33.8967	adaptor protein, phosphotyrosine interaction, PH domain and leucine zipper containing 1 [Source:HGNC Symbol;Acc:24035]
UBXN7	no	protein_coding	30.9515	36.842	33.8967	UBX domain protein 7 [Source:HGNC Symbol;Acc:29119]
MED13L	no	protein_coding	36.2359	31.5155	33.8757	mediator complex subunit 13-like [Source:HGNC Symbol;Acc:22962]
PPP1CB	no	protein_coding	33.9711	33.7349	33.853	protein phosphatase 1, catalytic subunit, beta isozyme [Source:HGNC Symbol;Acc:9282]
CRAMP1L	no	protein_coding	29.0642	38.6175	33.8409	Crm, cramped-like (Drosophila) [Source:HGNC Symbol;Acc:14122]
PPM1A	no	protein_coding	29.0642	38.6175	33.8409	protein phosphatase, Mg2+/Mn2+ dependent, 1A [Source:HGNC Symbol;Acc:9275]
SLTM	yes	protein_coding	39.2555	28.4083	33.8319	SAFB-like, transcription modulator [Source:HGNC Symbol;Acc:20709]
RPF2	no	protein_coding	37.3682	30.1838	33.776	ribosome production factor 2 homolog (S. cerevisiae) [Source:HGNC Symbol;Acc:20870]
SH2B3	no	protein_coding	29.8191	37.7298	33.7744	SH2B adaptor protein 3 [Source:HGNC Symbol;Acc:29605]
MIR5096		miRNA	32.4613	35.0665	33.7639	microRNA 5096 [Source:HGNC Symbol;Acc:41611]
IARS	no	protein_coding	32.4613	35.0665	33.7639	isoleucyl-tRNA synthetase [Source:HGNC Symbol;Acc:5330]
MBP	no	protein_coding	32.4613	35.0665	33.7639	myelin basic protein [Source:HGNC Symbol;Acc:6925]
PPARA	no	protein_coding	35.1035	32.4032	33.7534	peroxisome proliferator-activated receptor alpha [Source:HGNC Symbol;Acc:9232]
VOPP1	no	protein_coding	37.7457	29.7399	33.7428	vesicular, overexpressed in cancer, prosurvival protein 1 [Source:HGNC Symbol;Acc:34518]
NAA25	no	protein_coding	30.1966	37.2859	33.7412	N(alpha)-acetyltransferase 25, NatB auxiliary subunit [Source:HGNC Symbol;Acc:25783]
PPP1R12C	no	protein_coding	38.1231	29.2961	33.7096	protein phosphatase 1, regulatory subunit 12C [Source:HGNC Symbol;Acc:14947]
NAV3	no	protein_coding	30.9515	36.3981	33.6748	neuron navigator 3 [Source:HGNC Symbol;Acc:15998]
RPL26	no	protein_coding	30.9515	36.3981	33.6748	ribosomal protein L26 [Source:HGNC Symbol;Acc:10327]
BZW1	no	protein_coding	33.5937	33.7349	33.6643	basic leucine zipper and W2 domains 1 [Source:HGNC Symbol;Acc:18380]
GSE1	no	protein_coding	36.2359	31.0716	33.6537	Gse1 coiled-coil protein [Source:HGNC Symbol;Acc:28979]
PPP1R10	no	protein_coding	39.2555	27.9644	33.61	protein phosphatase 1, regulatory subunit 10 [Source:HGNC Symbol;Acc:9284]
UBE2I	no	protein_coding	31.7064	35.5104	33.6084	ubiquitin-conjugating enzyme E2I [Source:HGNC Symbol;Acc:12485]
JADE1	no	protein_coding	37.3682	29.7399	33.5541	jade family PHD finger 1 [Source:HGNC Symbol;Acc:30027]
POMP	no	protein_coding	30.1966	36.842	33.5193	proteasome maturation protein [Source:HGNC Symbol;Acc:20330]
REEP1	no	protein_coding	32.8388	34.1787	33.5087	receptor accessory protein 1 [Source:HGNC Symbol;Acc:25786]
ACTR1B	no	protein_coding	38.1231	28.8522	33.4877	ARP1 actin-related protein 1 homolog B, centractin beta (yeast) [Source:HGNC Symbol;Acc:168]
EMP1	yes	protein_coding	30.574	36.3981	33.4861	epithelial membrane protein 1 [Source:HGNC Symbol;Acc:3333]
COPS2	no	protein_coding	30.574	36.3981	33.4861	COP9 signalosome subunit 2 [Source:HGNC Symbol;Acc:30747]
BTG1	no	protein_coding	33.5937	33.291	33.4423	B-cell translocation gene 1, anti-proliferative [Source:HGNC Symbol;Acc:1130]
FZD5	no	protein_coding	33.5937	33.291	33.4423	frizzled family receptor 5 [Source:HGNC Symbol;Acc:4043]
KMT2C	no	protein_coding	36.2359	30.6277	33.4318	lysine (K)-specific methyltransferase 2C [Source:HGNC Symbol;Acc:13726]
SZRD1	no	protein_coding	36.6133	30.1838	33.3986	SUZ RNA binding domain containing 1 [Source:HGNC Symbol;Acc:30232]
MAP4K3	no	protein_coding	32.4613	34.1787	33.32	mitogen-activated protein kinase kinase kinase kinase 3 [Source:HGNC Symbol;Acc:6865]
TBL1X	no	protein_coding	35.1035	31.5155	33.3095	transducin (beta)-like 1X-linked [Source:HGNC Symbol;Acc:11585]
LOC100507053		NA	25.2896	41.2808	33.2852	NA
RNF216	no	protein_coding	35.4809	31.0716	33.2763	ring finger protein 216 [Source:HGNC Symbol;Acc:21698]
CYB5B	yes	protein_coding	28.3093	38.1736	33.2415	cytochrome b5 type B (outer mitochondrial membrane) [Source:HGNC Symbol;Acc:24374]
NOL9	no	protein_coding	30.9515	35.5104	33.2309	nucleolar protein 9 [Source:HGNC Symbol;Acc:26265]
NIP7	no	protein_coding	30.9515	35.5104	33.2309	NIP7, nucleolar pre-rRNA processing protein [Source:HGNC Symbol;Acc:24328]
DTD1	yes	protein_coding	33.5937	32.8471	33.2204	D-tyrosyl-tRNA deacylase 1 [Source:HGNC Symbol;Acc:16219]
GMIP	no	protein_coding	36.2359	30.1838	33.2098	GEM interacting protein [Source:HGNC Symbol;Acc:24852]
E2F6	no	protein_coding	26.422	39.9492	33.1856	E2F transcription factor 6 [Source:HGNC Symbol;Acc:3120]
ESD	no	protein_coding	29.0642	37.2859	33.175	esterase D [Source:HGNC Symbol;Acc:3465]
LSM12	no	protein_coding	31.7064	34.6226	33.1645	LSM12 homolog (S. cerevisiae) [Source:HGNC Symbol;Acc:26407]
SCAF8	no	protein_coding	34.3486	31.9593	33.154	SR-related CTD-associated factor 8 [Source:HGNC Symbol;Acc:20959]
CD46	no	protein_coding	32.0838	34.1787	33.1313	CD46 molecule, complement regulatory protein [Source:HGNC Symbol;Acc:6953]
TNFRSF1A	no	protein_coding	34.726	31.5155	33.1207	tumor necrosis factor receptor superfamily, member 1A [Source:HGNC Symbol;Acc:11916]
FRMD6	no	protein_coding	32.4613	33.7349	33.0981	FERM domain containing 6 [Source:HGNC Symbol;Acc:19839]
OBSCN	no	protein_coding	32.4613	33.7349	33.0981	obscurin, cytoskeletal calmodulin and titin-interacting RhoGEF [Source:HGNC Symbol;Acc:15719]
CSNK1A1	no	protein_coding	35.1035	31.0716	33.0875	casein kinase 1, alpha 1 [Source:HGNC Symbol;Acc:2451]
RNF168	no	protein_coding	35.1035	31.0716	33.0875	ring finger protein 168, E3 ubiquitin protein ligase [Source:HGNC Symbol;Acc:26661]
NIPAL2	no	protein_coding	25.2896	40.8369	33.0633	NIPA-like domain containing 2 [Source:HGNC Symbol;Acc:25854]
MIR6733		NA	35.4809	30.6277	33.0543	NA
MYL12B	no	protein_coding	30.574	35.5104	33.0422	myosin, light chain 12B, regulatory [Source:HGNC Symbol;Acc:29827]
FXR1	no	protein_coding	33.5937	32.4032	32.9984	fragile X mental retardation, autosomal homolog 1 [Source:HGNC Symbol;Acc:4023]
AK3	no	protein_coding	26.0445	39.9492	32.9968	adenylate kinase 3 [Source:HGNC Symbol;Acc:17376]
STK40	no	protein_coding	26.0445	39.9492	32.9968	serine/threonine kinase 40 [Source:HGNC Symbol;Acc:21373]
CNOT7	yes	protein_coding	31.3289	34.6226	32.9758	CCR4-NOT transcription complex, subunit 7 [Source:HGNC Symbol;Acc:14101]
DLG1	no	protein_coding	31.7064	34.1787	32.9426	discs, large homolog 1 (Drosophila) [Source:HGNC Symbol;Acc:2900]
IPO5	no	protein_coding	34.3486	31.5155	32.932	importin 5 [Source:HGNC Symbol;Acc:6402]
TRIM35	no	protein_coding	34.3486	31.5155	32.932	tripartite motif containing 35 [Source:HGNC Symbol;Acc:16285]
STK24	no	protein_coding	35.1035	30.6277	32.8656	serine/threonine kinase 24 [Source:HGNC Symbol;Acc:11403]
UQCRFS1	no	protein_coding	35.1035	30.6277	32.8656	ubiquinol-cytochrome c reductase, Rieske iron-sulfur polypeptide 1 [Source:HGNC Symbol;Acc:12587]
MIR7112		NA	30.1966	35.5104	32.8535	NA
CAB39	no	protein_coding	30.1966	35.5104	32.8535	calcium binding protein 39 [Source:HGNC Symbol;Acc:20292]
CDC14B	no	protein_coding	30.1966	35.5104	32.8535	cell division cycle 14B [Source:HGNC Symbol;Acc:1719]
RNF11	no	protein_coding	30.1966	35.5104	32.8535	ring finger protein 11 [Source:HGNC Symbol;Acc:10056]
ZNF623	no	protein_coding	32.8388	32.8471	32.8429	zinc finger protein 623 [Source:HGNC Symbol;Acc:29084]
ABLIM1	no	protein_coding	35.4809	30.1838	32.8324	actin binding LIM protein 1 [Source:HGNC Symbol;Acc:78]
SNORA71B		lincRNA	30.574	35.0665	32.8203	small nucleolar RNA, H/ACA box 71B [Source:HGNC Symbol;Acc:10233]
HIC2	no	protein_coding	30.574	35.0665	32.8203	hypermethylated in cancer 2 [Source:HGNC Symbol;Acc:18595]
ARL5B	yes	protein_coding	33.2162	32.4032	32.8097	ADP-ribosylation factor-like 5B [Source:HGNC Symbol;Acc:23052]
INSIG1	no	protein_coding	33.2162	32.4032	32.8097	insulin induced gene 1 [Source:HGNC Symbol;Acc:6083]
ZFR	no	protein_coding	33.2162	32.4032	32.8097	zinc finger RNA binding protein [Source:HGNC Symbol;Acc:17277]
THRIL		NA	28.3093	37.2859	32.7976	NA
GMFB	no	protein_coding	28.3093	37.2859	32.7976	glia maturation factor, beta [Source:HGNC Symbol;Acc:4373]
SLC35E1	no	protein_coding	36.2359	29.2961	32.766	solute carrier family 35, member E1 [Source:HGNC Symbol;Acc:20803]
BCKDHA	no	protein_coding	28.6867	36.842	32.7644	branched chain keto acid dehydrogenase E1, alpha polypeptide [Source:HGNC Symbol;Acc:986]
MIR6515		NA	38.8781	26.6328	32.7554	NA
USP53	no	protein_coding	34.3486	31.0716	32.7101	ubiquitin specific peptidase 53 [Source:HGNC Symbol;Acc:29255]
MIR6882		NA	29.8191	35.5104	32.6647	NA
DCTN4	no	protein_coding	37.7457	27.5205	32.6331	dynactin 4 (p62) [Source:HGNC Symbol;Acc:15518]
USP42	no	protein_coding	30.1966	35.0665	32.6315	ubiquitin specific peptidase 42 [Source:HGNC Symbol;Acc:20068]
RCOR1	no	protein_coding	32.8388	32.4032	32.621	REST corepressor 1 [Source:HGNC Symbol;Acc:17441]
PPTC7	no	protein_coding	38.1231	27.0767	32.5999	PTC7 protein phosphatase homolog (S. cerevisiae) [Source:HGNC Symbol;Acc:30695]
SEL1L	no	protein_coding	30.574	34.6226	32.5983	sel-1 suppressor of lin-12-like (C. elegans) [Source:HGNC Symbol;Acc:10717]
UBTD2	no	protein_coding	30.9515	34.1787	32.5651	ubiquitin domain containing 2 [Source:HGNC Symbol;Acc:24463]
HSPA14	no	protein_coding	33.5937	31.5155	32.5546	heat shock 70kDa protein 14 [Source:HGNC Symbol;Acc:29526]
NLN	no	protein_coding	36.2359	28.8522	32.544	neurolysin (metallopeptidase M3 family) [Source:HGNC Symbol;Acc:16058]
CDCA4	no	protein_coding	31.3289	33.7349	32.5319	cell division cycle associated 4 [Source:HGNC Symbol;Acc:14625]
BHLHE40	no	protein_coding	33.9711	31.0716	32.5213	basic helix-loop-helix family, member e40 [Source:HGNC Symbol;Acc:1046]
NOL11	no	protein_coding	33.9711	31.0716	32.5213	nucleolar protein 11 [Source:HGNC Symbol;Acc:24557]
POLR1B	no	protein_coding	34.3486	30.6277	32.4881	polymerase (RNA) I polypeptide B, 128kDa [Source:HGNC Symbol;Acc:20454]
CKAP2	no	protein_coding	32.0838	32.8471	32.4655	cytoskeleton associated protein 2 [Source:HGNC Symbol;Acc:1990]
PPP2R5C	no	protein_coding	34.726	30.1838	32.4549	protein phosphatase 2, regulatory subunit B', gamma [Source:HGNC Symbol;Acc:9311]
ZHX2	no	protein_coding	34.726	30.1838	32.4549	zinc fingers and homeoboxes 2 [Source:HGNC Symbol;Acc:18513]
SF1	no	protein_coding	32.4613	32.4032	32.4323	splicing factor 1 [Source:HGNC Symbol;Acc:12950]
LONRF1	yes	protein_coding	35.1035	29.7399	32.4217	LON peptidase N-terminal domain and ring finger 1 [Source:HGNC Symbol;Acc:26302]
MLXIP	no	protein_coding	35.1035	29.7399	32.4217	MLX interacting protein [Source:HGNC Symbol;Acc:17055]
TNKS	no	protein_coding	35.1035	29.7399	32.4217	tankyrase, TRF1-interacting ankyrin-related ADP-ribose polymerase [Source:HGNC Symbol;Acc:11941]
RAB40B	no	protein_coding	30.1966	34.6226	32.4096	RAB40B, member RAS oncogene family [Source:HGNC Symbol;Acc:18284]
FAM129B	no	protein_coding	32.8388	31.9593	32.399	family with sequence similarity 129, member B [Source:HGNC Symbol;Acc:25282]
PSMB5	no	protein_coding	33.2162	31.5155	32.3658	proteasome (prosome, macropain) subunit, beta type, 5 [Source:HGNC Symbol;Acc:9542]
PSMD2	no	protein_coding	33.2162	31.5155	32.3658	proteasome (prosome, macropain) 26S subunit, non-ATPase, 2 [Source:HGNC Symbol;Acc:9559]
DUSP3	no	protein_coding	35.8584	28.8522	32.3553	dual specificity phosphatase 3 [Source:HGNC Symbol;Acc:3069]
DCLK1	no	protein_coding	28.3093	36.3981	32.3537	doublecortin-like kinase 1 [Source:HGNC Symbol;Acc:2700]
MIR600HG		sense_intronic	33.5937	31.0716	32.3326	MIR600 host gene (non-protein coding) [Source:HGNC Symbol;Acc:23642]
RPRD1B	no	protein_coding	28.6867	35.9543	32.3205	regulation of nuclear pre-mRNA domain containing 1B [Source:HGNC Symbol;Acc:16209]
GCN1		NA	31.3289	33.291	32.3099	NA
KLHL12	no	protein_coding	29.4416	35.0665	32.2541	kelch-like family member 12 [Source:HGNC Symbol;Acc:19360]
KLF7	no	protein_coding	32.0838	32.4032	32.2435	Kruppel-like factor 7 (ubiquitous) [Source:HGNC Symbol;Acc:6350]
RSRC2	no	protein_coding	32.0838	32.4032	32.2435	arginine/serine-rich coiled-coil 2 [Source:HGNC Symbol;Acc:30559]
KDM2B	no	protein_coding	34.726	29.7399	32.233	lysine (K)-specific demethylase 2B [Source:HGNC Symbol;Acc:13610]
MRPS23	yes	protein_coding	27.1769	37.2859	32.2314	mitochondrial ribosomal protein S23 [Source:HGNC Symbol;Acc:14509]
GARS	no	protein_coding	32.8388	31.5155	32.1771	glycyl-tRNA synthetase [Source:HGNC Symbol;Acc:4162]
HUWE1	no	protein_coding	32.8388	31.5155	32.1771	HECT, UBA and WWE domain containing 1, E3 ubiquitin protein ligase [Source:HGNC Symbol;Acc:30892]
RPL8	no	protein_coding	32.8388	31.5155	32.1771	ribosomal protein L8 [Source:HGNC Symbol;Acc:10368]
ATP13A3	no	protein_coding	27.9318	36.3981	32.165	ATPase type 13A3 [Source:HGNC Symbol;Acc:24113]
UBR5	no	protein_coding	30.574	33.7349	32.1544	ubiquitin protein ligase E3 component n-recognin 5 [Source:HGNC Symbol;Acc:16806]
PPP1R18	no	protein_coding	33.9711	30.1838	32.0775	protein phosphatase 1, regulatory subunit 18 [Source:HGNC Symbol;Acc:29413]
GRSF1	no	protein_coding	29.0642	35.0665	32.0653	G-rich RNA sequence binding factor 1 [Source:HGNC Symbol;Acc:4610]
NCBP2	no	protein_coding	34.3486	29.7399	32.0443	nuclear cap binding protein subunit 2, 20kDa [Source:HGNC Symbol;Acc:7659]
SMARCD1	yes	protein_coding	29.4416	34.6226	32.0321	SWI/SNF related, matrix associated, actin dependent regulator of chromatin, subfamily d, member 1 [Source:HGNC Symbol;Acc:11106]
MCM7	no	protein_coding	34.726	29.2961	32.011	minichromosome maintenance complex component 7 [Source:HGNC Symbol;Acc:6950]
DCUN1D1	no	protein_coding	32.4613	31.5155	31.9884	DCN1, defective in cullin neddylation 1, domain containing 1 [Source:HGNC Symbol;Acc:18184]
KPNA1	no	protein_coding	27.5544	36.3981	31.9762	karyopherin alpha 1 (importin alpha 5) [Source:HGNC Symbol;Acc:6394]
UBA2	no	protein_coding	32.8388	31.0716	31.9552	ubiquitin-like modifier activating enzyme 2 [Source:HGNC Symbol;Acc:30661]
DENR	no	protein_coding	27.9318	35.9543	31.943	density-regulated protein [Source:HGNC Symbol;Acc:2769]
EGFR	no	protein_coding	30.574	33.291	31.9325	epidermal growth factor receptor [Source:HGNC Symbol;Acc:3236]
MIR6768		NA	33.2162	30.6277	31.922	NA
ALKBH6	no	protein_coding	25.6671	38.1736	31.9204	alkB, alkylation repair homolog 6 (E. coli) [Source:HGNC Symbol;Acc:28243]
BAG2	no	protein_coding	28.3093	35.5104	31.9098	BCL2-associated athanogene 2 [Source:HGNC Symbol;Acc:938]
HDAC3	yes	protein_coding	30.9515	32.8471	31.8993	histone deacetylase 3 [Source:HGNC Symbol;Acc:4854]
PCGF5	no	protein_coding	33.5937	30.1838	31.8887	polycomb group ring finger 5 [Source:HGNC Symbol;Acc:28264]
ZNFX1	no	protein_coding	33.9711	29.7399	31.8555	zinc finger, NFX1-type containing 1 [Source:HGNC Symbol;Acc:29271]
GSTP1	yes	protein_coding	29.0642	34.6226	31.8434	glutathione S-transferase pi 1 [Source:HGNC Symbol;Acc:4638]
PIP4K2B	no	protein_coding	31.7064	31.9593	31.8329	phosphatidylinositol-5-phosphate 4-kinase, type II, beta [Source:HGNC Symbol;Acc:8998]
ERF	no	protein_coding	34.3486	29.2961	31.8223	Ets2 repressor factor [Source:HGNC Symbol;Acc:3444]
GTF3C4	no	protein_coding	26.7994	36.842	31.8207	general transcription factor IIIC, polypeptide 4, 90kDa [Source:HGNC Symbol;Acc:4667]
VEGFA	no	protein_coding	29.4416	34.1787	31.8102	vascular endothelial growth factor A [Source:HGNC Symbol;Acc:12680]
BAZ2A	no	protein_coding	29.8191	33.7349	31.777	bromodomain adjacent to zinc finger domain, 2A [Source:HGNC Symbol;Acc:962]
FGF9	no	protein_coding	24.9122	38.6175	31.7648	fibroblast growth factor 9 [Source:HGNC Symbol;Acc:3687]
NDUFV2	yes	protein_coding	32.8388	30.6277	31.7332	NADH dehydrogenase (ubiquinone) flavoprotein 2, 24kDa [Source:HGNC Symbol;Acc:7717]
TAF1D	yes	protein_coding	27.9318	35.5104	31.7211	TATA box binding protein (TBP)-associated factor, RNA polymerase I, D, 41kDa [Source:HGNC Symbol;Acc:28759]
KIAA0513	no	protein_coding	30.574	32.8471	31.7106	KIAA0513 [Source:HGNC Symbol;Acc:29058]
NAP1L4	no	protein_coding	30.574	32.8471	31.7106	nucleosome assembly protein 1-like 4 [Source:HGNC Symbol;Acc:7640]
UBL4A	yes	protein_coding	33.2162	30.1838	31.7	ubiquitin-like 4A [Source:HGNC Symbol;Acc:12505]
ATG10	no	protein_coding	38.5006	24.8573	31.6789	autophagy related 10 [Source:HGNC Symbol;Acc:20315]
PRPF4B	no	protein_coding	26.0445	37.2859	31.6652	pre-mRNA processing factor 4B [Source:HGNC Symbol;Acc:17346]
MUM1L1	no	protein_coding	28.6867	34.6226	31.6547	melanoma associated antigen (mutated) 1-like 1 [Source:HGNC Symbol;Acc:26583]
RRM2B	no	protein_coding	23.7798	39.5053	31.6425	ribonucleotide reductase M2 B (TP53 inducible) [Source:HGNC Symbol;Acc:17296]
SMNDC1	no	protein_coding	33.9711	29.2961	31.6336	survival motor neuron domain containing 1 [Source:HGNC Symbol;Acc:16900]
NCOA3	no	protein_coding	31.7064	31.5155	31.6109	nuclear receptor coactivator 3 [Source:HGNC Symbol;Acc:7670]
LCOR	no	protein_coding	24.1572	39.0614	31.6093	ligand dependent nuclear receptor corepressor [Source:HGNC Symbol;Acc:29503]
PSMD8	no	protein_coding	34.3486	28.8522	31.6004	proteasome (prosome, macropain) 26S subunit, non-ATPase, 8 [Source:HGNC Symbol;Acc:9566]
PPP6R3	no	protein_coding	29.8191	33.291	31.555	protein phosphatase 6, regulatory subunit 3 [Source:HGNC Symbol;Acc:1173]
2017-09-10	no	protein_coding	29.8191	33.291	31.555	septin 10 [Source:HGNC Symbol;Acc:14349]
RPS12	no	protein_coding	32.4613	30.6277	31.5445	ribosomal protein S12 [Source:HGNC Symbol;Acc:10385]
FBXO45	yes	protein_coding	32.8388	30.1838	31.5113	F-box protein 45 [Source:HGNC Symbol;Acc:29148]
FAM83D	no	protein_coding	27.9318	35.0665	31.4992	family with sequence similarity 83, member D [Source:HGNC Symbol;Acc:16122]
UCK2	no	protein_coding	27.9318	35.0665	31.4992	uridine-cytidine kinase 2 [Source:HGNC Symbol;Acc:12562]
TMSB10	no	protein_coding	33.2162	29.7399	31.4781	thymosin beta 10 [Source:HGNC Symbol;Acc:11879]
C11orf95		lincRNA	30.9515	31.9593	31.4554	chromosome 11 open reading frame 95 [Source:HGNC Symbol;Acc:28449]
PRRC1	no	protein_coding	33.5937	29.2961	31.4449	proline-rich coiled-coil 1 [Source:HGNC Symbol;Acc:28164]
GPR180	no	protein_coding	28.6867	34.1787	31.4327	G protein-coupled receptor 180 [Source:HGNC Symbol;Acc:28899]
PPP1R9B	no	protein_coding	28.6867	34.1787	31.4327	protein phosphatase 1, regulatory subunit 9B [Source:HGNC Symbol;Acc:9298]
ELMOD2	no	protein_coding	31.7064	31.0716	31.389	ELMO/CED-12 domain containing 2 [Source:HGNC Symbol;Acc:28111]
PLEKHA1	no	protein_coding	27.1769	35.5104	31.3436	pleckstrin homology domain containing, family A (phosphoinositide binding specific) member 1 [Source:HGNC Symbol;Acc:14335]
STX16	no	protein_coding	29.8191	32.8471	31.3331	syntaxin 16 [Source:HGNC Symbol;Acc:11431]
THUMPD1	no	protein_coding	29.8191	32.8471	31.3331	THUMP domain containing 1 [Source:HGNC Symbol;Acc:23807]
GEM	yes	protein_coding	32.4613	30.1838	31.3226	GTP binding protein overexpressed in skeletal muscle [Source:HGNC Symbol;Acc:4234]
HMOX1	no	protein_coding	32.4613	30.1838	31.3226	heme oxygenase (decycling) 1 [Source:HGNC Symbol;Acc:5013]
PCID2	no	protein_coding	32.4613	30.1838	31.3226	PCI domain containing 2 [Source:HGNC Symbol;Acc:25653]
SLC26A6	no	protein_coding	30.574	31.9593	31.2667	solute carrier family 26 (anion exchanger), member 6 [Source:HGNC Symbol;Acc:14472]
RRAS2	no	protein_coding	38.5006	23.9695	31.2351	related RAS viral (r-ras) oncogene homolog 2 [Source:HGNC Symbol;Acc:17271]
SMARCA5	no	protein_coding	31.3289	31.0716	31.2002	SWI/SNF related, matrix associated, actin dependent regulator of chromatin, subfamily a, member 5 [Source:HGNC Symbol;Acc:11101]
HIPK1	no	protein_coding	29.0642	33.291	31.1776	homeodomain interacting protein kinase 1 [Source:HGNC Symbol;Acc:19006]
KHNYN	no	protein_coding	31.7064	30.6277	31.167	KH and NYN domain containing [Source:HGNC Symbol;Acc:20166]
RHEB	no	protein_coding	29.4416	32.8471	31.1444	Ras homolog enriched in brain [Source:HGNC Symbol;Acc:10011]
ADAM9	no	protein_coding	32.0838	30.1838	31.1338	ADAM metallopeptidase domain 9 [Source:HGNC Symbol;Acc:216]
NADK	no	protein_coding	27.1769	35.0665	31.1217	NAD kinase [Source:HGNC Symbol;Acc:29831]
RAB12	no	protein_coding	32.8388	29.2961	31.0674	RAB12, member RAS oncogene family [Source:HGNC Symbol;Acc:31332]
C2orf68	no	protein_coding	27.9318	34.1787	31.0553	chromosome 2 open reading frame 68 [Source:HGNC Symbol;Acc:34353]
ATP6V0A2	no	protein_coding	38.1231	23.9695	31.0463	ATPase, H+ transporting, lysosomal V0 subunit a2 [Source:HGNC Symbol;Acc:18481]
FAM84B	no	protein_coding	30.574	31.5155	31.0447	family with sequence similarity 84, member B [Source:HGNC Symbol;Acc:24166]
MTRNR2L4	no	protein_coding	20.7601	41.2808	31.0205	MT-RNR2-like 4 [Source:HGNC Symbol;Acc:37161]
SEC14L1	no	protein_coding	30.9515	31.0716	31.0115	SEC14-like 1 (S. cerevisiae) [Source:HGNC Symbol;Acc:10698]
UBE2R2	no	protein_coding	30.9515	31.0716	31.0115	ubiquitin-conjugating enzyme E2R 2 [Source:HGNC Symbol;Acc:19907]
ROCK2	no	protein_coding	26.0445	35.9543	30.9994	Rho-associated, coiled-coil containing protein kinase 2 [Source:HGNC Symbol;Acc:10252]
ITPRIP	no	protein_coding	28.6867	33.291	30.9888	inositol 1,4,5-trisphosphate receptor interacting protein [Source:HGNC Symbol;Acc:29370]
PPP1R3B	no	protein_coding	31.3289	30.6277	30.9783	protein phosphatase 1, regulatory subunit 3B [Source:HGNC Symbol;Acc:14942]
MAP4K4	no	protein_coding	33.9711	27.9644	30.9678	mitogen-activated protein kinase kinase kinase kinase 4 [Source:HGNC Symbol;Acc:6866]
ZNF316		pseudogene	33.9711	27.9644	30.9678	zinc finger protein 316 [Source:HGNC Symbol;Acc:13843]
ZNF48	no	protein_coding	31.7064	30.1838	30.9451	zinc finger protein 48 [Source:HGNC Symbol;Acc:13114]
USPL1	no	protein_coding	26.7994	35.0665	30.933	ubiquitin specific peptidase like 1 [Source:HGNC Symbol;Acc:20294]
KMT2B		processed_transcript	32.0838	29.7399	30.9119	lysine (K)-specific methyltransferase 2B [Source:HGNC Symbol;Acc:15840]
CAV2	yes	protein_coding	32.0838	29.7399	30.9119	caveolin 2 [Source:HGNC Symbol;Acc:1528]
POGK	no	protein_coding	32.0838	29.7399	30.9119	pogo transposable element with KRAB domain [Source:HGNC Symbol;Acc:18800]
TUG1		antisense	27.9318	33.7349	30.8333	taurine up-regulated 1 (non-protein coding) [Source:HGNC Symbol;Acc:26066]
MIR6787		NA	33.2162	28.4083	30.8123	NA
DCUN1D3	yes	protein_coding	33.2162	28.4083	30.8123	DCN1, defective in cullin neddylation 1, domain containing 3 [Source:HGNC Symbol;Acc:28734]
BAHD1	no	protein_coding	33.2162	28.4083	30.8123	bromo adjacent homology domain containing 1 [Source:HGNC Symbol;Acc:29153]
YARS	no	protein_coding	33.2162	28.4083	30.8123	tyrosyl-tRNA synthetase [Source:HGNC Symbol;Acc:12840]
ITGA2	no	protein_coding	25.6671	35.9543	30.8107	integrin, alpha 2 (CD49B, alpha 2 subunit of VLA-2 receptor) [Source:HGNC Symbol;Acc:6137]
CCNF	no	protein_coding	28.3093	33.291	30.8001	cyclin F [Source:HGNC Symbol;Acc:1591]
MKRN1	no	protein_coding	28.3093	33.291	30.8001	makorin ring finger protein 1 [Source:HGNC Symbol;Acc:7112]
TNRC18	no	protein_coding	23.4023	38.1736	30.788	trinucleotide repeat containing 18 [Source:HGNC Symbol;Acc:11962]
SLF2		NA	28.6867	32.8471	30.7669	NA
UBA52	yes	protein_coding	28.6867	32.8471	30.7669	ubiquitin A-52 residue ribosomal protein fusion product 1 [Source:HGNC Symbol;Acc:12458]
NDFIP2	no	protein_coding	31.3289	30.1838	30.7564	Nedd4 family interacting protein 2 [Source:HGNC Symbol;Acc:18537]
REV3L	no	protein_coding	29.0642	32.4032	30.7337	REV3-like, polymerase (DNA directed), zeta, catalytic subunit [Source:HGNC Symbol;Acc:9968]
YRDC	no	protein_coding	31.7064	29.7399	30.7232	yrdC N(6)-threonylcarbamoyltransferase domain containing [Source:HGNC Symbol;Acc:28905]
ERI1	no	protein_coding	29.4416	31.9593	30.7005	exoribonuclease 1 [Source:HGNC Symbol;Acc:23994]
SLC30A7	no	protein_coding	29.4416	31.9593	30.7005	solute carrier family 30 (zinc transporter), member 7 [Source:HGNC Symbol;Acc:19306]
RCN2	yes	protein_coding	32.0838	29.2961	30.6899	reticulocalbin 2, EF-hand calcium binding domain [Source:HGNC Symbol;Acc:9935]
GEMIN4	yes	protein_coding	27.9318	33.291	30.6114	gem (nuclear organelle) associated protein 4 [Source:HGNC Symbol;Acc:15717]
IL6ST	no	protein_coding	27.9318	33.291	30.6114	interleukin 6 signal transducer (gp130, oncostatin M receptor) [Source:HGNC Symbol;Acc:6021]
FAM217B	no	protein_coding	25.6671	35.5104	30.5887	family with sequence similarity 217, member B [Source:HGNC Symbol;Acc:16170]
PSMC5	yes	protein_coding	28.3093	32.8471	30.5782	proteasome (prosome, macropain) 26S subunit, ATPase, 5 [Source:HGNC Symbol;Acc:9552]
VMA21	no	protein_coding	28.3093	32.8471	30.5782	VMA21 vacuolar H+-ATPase homolog (S. cerevisiae) [Source:HGNC Symbol;Acc:22082]
SLC25A24	no	protein_coding	28.3093	32.8471	30.5782	solute carrier family 25 (mitochondrial carrier; phosphate carrier), member 24 [Source:HGNC Symbol;Acc:20662]
PAPD5	no	protein_coding	26.0445	35.0665	30.5555	PAP associated domain containing 5 [Source:HGNC Symbol;Acc:30758]
RAB11FIP1	no	protein_coding	26.0445	35.0665	30.5555	RAB11 family interacting protein 1 (class I) [Source:HGNC Symbol;Acc:30265]
ICMT	no	protein_coding	28.6867	32.4032	30.545	isoprenylcysteine carboxyl methyltransferase [Source:HGNC Symbol;Acc:5350]
SMCR8	no	protein_coding	31.3289	29.7399	30.5344	Smith-Magenis syndrome chromosome region, candidate 8 [Source:HGNC Symbol;Acc:17921]
TMEM2	no	protein_coding	34.3486	26.6328	30.4907	transmembrane protein 2 [Source:HGNC Symbol;Acc:11869]
MEX3D	no	protein_coding	32.0838	28.8522	30.468	mex-3 RNA binding family member D [Source:HGNC Symbol;Acc:16734]
MBOAT7	no	protein_coding	27.1769	33.7349	30.4559	membrane bound O-acyltransferase domain containing 7 [Source:HGNC Symbol;Acc:15505]
MAML1	no	protein_coding	29.8191	31.0716	30.4453	mastermind-like 1 (Drosophila) [Source:HGNC Symbol;Acc:13632]
RPL23A	no	protein_coding	24.9122	35.9543	30.4332	ribosomal protein L23a [Source:HGNC Symbol;Acc:10317]
GPR107	no	protein_coding	27.5544	33.291	30.4227	G protein-coupled receptor 107 [Source:HGNC Symbol;Acc:17830]
HIST1H2AM	no	protein_coding	30.1966	30.6277	30.4121	histone cluster 1, H2am [Source:HGNC Symbol;Acc:4735]
H2AFV	no	protein_coding	30.574	30.1838	30.3789	H2A histone family, member V [Source:HGNC Symbol;Acc:20664]
PRCC	no	protein_coding	28.3093	32.4032	30.3562	papillary renal cell carcinoma (translocation-associated) [Source:HGNC Symbol;Acc:9343]
ZNF706	no	protein_coding	28.3093	32.4032	30.3562	zinc finger protein 706 [Source:HGNC Symbol;Acc:24992]
DNAJB4	no	protein_coding	23.4023	37.2859	30.3441	DnaJ (Hsp40) homolog, subfamily B, member 4 [Source:HGNC Symbol;Acc:14886]
MIR374A		miRNA	26.0445	34.6226	30.3336	microRNA 374a [Source:HGNC Symbol;Acc:31788]
MCUR1	no	protein_coding	28.6867	31.9593	30.323	mitochondrial calcium uniporter regulator 1 [Source:HGNC Symbol;Acc:21097]
METAP1	no	protein_coding	31.3289	29.2961	30.3125	methionyl aminopeptidase 1 [Source:HGNC Symbol;Acc:15789]
NKRF	no	protein_coding	31.3289	29.2961	30.3125	NFKB repressing factor [Source:HGNC Symbol;Acc:19374]
CD151	yes	protein_coding	36.6133	23.9695	30.2914	CD151 molecule (Raph blood group) [Source:HGNC Symbol;Acc:1630]
SPATS2L	no	protein_coding	29.0642	31.5155	30.2898	spermatogenesis associated, serine-rich 2-like [Source:HGNC Symbol;Acc:24574]
SERINC1	yes	protein_coding	31.7064	28.8522	30.2793	serine incorporator 1 [Source:HGNC Symbol;Acc:13464]
CDC25A	no	protein_coding	31.7064	28.8522	30.2793	cell division cycle 25A [Source:HGNC Symbol;Acc:1725]
EMC9	no	protein_coding	24.1572	36.3981	30.2777	ER membrane protein complex subunit 9 [Source:HGNC Symbol;Acc:20273]
BAIAP2L1	no	protein_coding	34.726	25.745	30.2355	BAI1-associated protein 2-like 1 [Source:HGNC Symbol;Acc:21649]
FADD	no	protein_coding	34.726	25.745	30.2355	Fas (TNFRSF6)-associated via death domain [Source:HGNC Symbol;Acc:3573]
APC	no	protein_coding	29.8191	30.6277	30.2234	adenomatous polyposis coli [Source:HGNC Symbol;Acc:583]
GLO1	no	protein_coding	27.5544	32.8471	30.2007	glyoxalase I [Source:HGNC Symbol;Acc:4323]
MTAP	no	protein_coding	30.1966	30.1838	30.1902	methylthioadenosine phosphorylase [Source:HGNC Symbol;Acc:7413]
POLR2B	no	protein_coding	32.8388	27.5205	30.1796	polymerase (RNA) II (DNA directed) polypeptide B, 140kDa [Source:HGNC Symbol;Acc:9188]
NFATC2	no	protein_coding	35.4809	24.8573	30.1691	nuclear factor of activated T-cells, cytoplasmic, calcineurin-dependent 2 [Source:HGNC Symbol;Acc:7776]
TMOD3	yes	protein_coding	30.574	29.7399	30.157	tropomodulin 3 (ubiquitous) [Source:HGNC Symbol;Acc:11873]
AFF1	no	protein_coding	30.574	29.7399	30.157	AF4/FMR2 family, member 1 [Source:HGNC Symbol;Acc:7135]
GATSL2	no	protein_coding	33.2162	27.0767	30.1464	GATS protein-like 2 [Source:HGNC Symbol;Acc:37073]
HMGB3	no	protein_coding	25.6671	34.6226	30.1448	high mobility group box 3 [Source:HGNC Symbol;Acc:5004]
ZNF518A	no	protein_coding	25.6671	34.6226	30.1448	zinc finger protein 518A [Source:HGNC Symbol;Acc:29009]
MARCKS	no	protein_coding	30.9515	29.2961	30.1238	myristoylated alanine-rich protein kinase C substrate [Source:HGNC Symbol;Acc:6759]
GATAD2A	no	protein_coding	33.5937	26.6328	30.1132	GATA zinc finger domain containing 2A [Source:HGNC Symbol;Acc:29989]
PPP3R1	no	protein_coding	28.6867	31.5155	30.1011	protein phosphatase 3, regulatory subunit B, alpha [Source:HGNC Symbol;Acc:9317]
CCNL1	no	protein_coding	31.3289	28.8522	30.0905	cyclin L1 [Source:HGNC Symbol;Acc:20569]
REEP5	no	protein_coding	31.3289	28.8522	30.0905	receptor accessory protein 5 [Source:HGNC Symbol;Acc:30077]
TAB2	no	protein_coding	31.3289	28.8522	30.0905	TGF-beta activated kinase 1/MAP3K7 binding protein 2 [Source:HGNC Symbol;Acc:17075]
FBXO11	no	protein_coding	33.9711	26.1889	30.08	F-box protein 11 [Source:HGNC Symbol;Acc:13590]
GPBP1	no	protein_coding	29.0642	31.0716	30.0679	GC-rich promoter binding protein 1 [Source:HGNC Symbol;Acc:29520]
KLF5	no	protein_coding	29.0642	31.0716	30.0679	Kruppel-like factor 5 (intestinal) [Source:HGNC Symbol;Acc:6349]
EAF1	no	protein_coding	31.7064	28.4083	30.0573	ELL associated factor 1 [Source:HGNC Symbol;Acc:20907]
CNIH1	no	protein_coding	29.4416	30.6277	30.0347	cornichon family AMPA receptor auxiliary protein 1 [Source:HGNC Symbol;Acc:19431]
SNRNP48	yes	protein_coding	21.8925	38.1736	30.0331	small nuclear ribonucleoprotein 48kDa (U11/U12) [Source:HGNC Symbol;Acc:21368]
HIST1H2BD	no	protein_coding	21.8925	38.1736	30.0331	histone cluster 1, H2bd [Source:HGNC Symbol;Acc:4747]
KIF1C	no	protein_coding	24.5347	35.5104	30.0225	kinesin family member 1C [Source:HGNC Symbol;Acc:6317]
RPL34	no	protein_coding	24.5347	35.5104	30.0225	ribosomal protein L34 [Source:HGNC Symbol;Acc:10340]
ZNF618	no	protein_coding	27.1769	32.8471	30.012	zinc finger protein 618 [Source:HGNC Symbol;Acc:29416]
POLR2A	no	protein_coding	29.8191	30.1838	30.0015	polymerase (RNA) II (DNA directed) polypeptide A, 220kDa [Source:HGNC Symbol;Acc:9187]
PREPL	no	protein_coding	29.8191	30.1838	30.0015	prolyl endopeptidase-like [Source:HGNC Symbol;Acc:30228]
EEF1A2	no	protein_coding	32.4613	27.5205	29.9909	eukaryotic translation elongation factor 1 alpha 2 [Source:HGNC Symbol;Acc:3192]
NARS	no	protein_coding	32.4613	27.5205	29.9909	asparaginyl-tRNA synthetase [Source:HGNC Symbol;Acc:7643]
SH3BP4	no	protein_coding	35.1035	24.8573	29.9804	SH3-domain binding protein 4 [Source:HGNC Symbol;Acc:10826]
MTRNR2L9	no	protein_coding	20.0052	39.9492	29.9772	MT-RNR2-like 9 (pseudogene) [Source:HGNC Symbol;Acc:37166]
CDC42EP1	yes	protein_coding	30.1966	29.7399	29.9682	CDC42 effector protein (Rho GTPase binding) 1 [Source:HGNC Symbol;Acc:17014]
FLVCR1	no	protein_coding	25.2896	34.6226	29.9561	feline leukemia virus subgroup C cellular receptor 1 [Source:HGNC Symbol;Acc:24682]
CAND1	no	protein_coding	27.9318	31.9593	29.9456	cullin-associated and neddylation-dissociated 1 [Source:HGNC Symbol;Acc:30688]
DDX42	no	protein_coding	27.9318	31.9593	29.9456	DEAD (Asp-Glu-Ala-Asp) box helicase 42 [Source:HGNC Symbol;Acc:18676]
ARCN1	no	protein_coding	30.574	29.2961	29.935	archain 1 [Source:HGNC Symbol;Acc:649]
EIF4H	no	protein_coding	30.574	29.2961	29.935	eukaryotic translation initiation factor 4H [Source:HGNC Symbol;Acc:12741]
GHITM	no	protein_coding	26.0445	33.7349	29.8897	growth hormone inducible transmembrane protein [Source:HGNC Symbol;Acc:17281]
PGAP1	no	protein_coding	28.6867	31.0716	29.8791	post-GPI attachment to proteins 1 [Source:HGNC Symbol;Acc:25712]
MIR6776		NA	29.0642	30.6277	29.8459	NA
ALDOA	no	protein_coding	31.7064	27.9644	29.8354	aldolase A, fructose-bisphosphate [Source:HGNC Symbol;Acc:414]
2017-09-11	no	protein_coding	31.7064	27.9644	29.8354	septin 11 [Source:HGNC Symbol;Acc:25589]
PAGR1	no	protein_coding	27.1769	32.4032	29.7901	PAXIP1 associated glutamate-rich protein 1 [Source:HGNC Symbol;Acc:28707]
B2M	no	protein_coding	29.8191	29.7399	29.7795	beta-2-microglobulin [Source:HGNC Symbol;Acc:914]
NR2F1	no	protein_coding	30.1966	29.2961	29.7463	nuclear receptor subfamily 2, group F, member 1 [Source:HGNC Symbol;Acc:7975]
ABCC1	no	protein_coding	27.9318	31.5155	29.7236	ATP-binding cassette, sub-family C (CFTR/MRP), member 1 [Source:HGNC Symbol;Acc:51]
GPCPD1	no	protein_coding	27.9318	31.5155	29.7236	glycerophosphocholine phosphodiesterase GDE1 homolog (S. cerevisiae) [Source:HGNC Symbol;Acc:26957]
RHOBTB3	no	protein_coding	25.6671	33.7349	29.701	Rho-related BTB domain containing 3 [Source:HGNC Symbol;Acc:18757]
KIFC2	yes	protein_coding	28.3093	31.0716	29.6904	kinesin family member C2 [Source:HGNC Symbol;Acc:29530]
CD81	no	protein_coding	28.3093	31.0716	29.6904	CD81 molecule [Source:HGNC Symbol;Acc:1701]
PPP6C	no	protein_coding	33.5937	25.745	29.6693	protein phosphatase 6, catalytic subunit [Source:HGNC Symbol;Acc:9323]
MCMBP	no	protein_coding	26.0445	33.291	29.6677	minichromosome maintenance complex binding protein [Source:HGNC Symbol;Acc:25782]
MIR15A		NA	23.7798	35.5104	29.6451	NA
OLA1	no	protein_coding	33.9711	25.3011	29.6361	Obg-like ATPase 1 [Source:HGNC Symbol;Acc:28833]
ATF3	no	protein_coding	31.7064	27.5205	29.6135	activating transcription factor 3 [Source:HGNC Symbol;Acc:785]
STRN4	no	protein_coding	31.7064	27.5205	29.6135	striatin, calmodulin binding protein 4 [Source:HGNC Symbol;Acc:15721]
RPL37A	yes	protein_coding	29.4416	29.7399	29.5908	ribosomal protein L37a [Source:HGNC Symbol;Acc:10348]
BBS9	no	protein_coding	29.4416	29.7399	29.5908	Bardet-Biedl syndrome 9 [Source:HGNC Symbol;Acc:30000]
MIR6721		NA	32.4613	26.6328	29.547	NA
PPP2R5E	no	protein_coding	35.1035	23.9695	29.5365	protein phosphatase 2, regulatory subunit B', epsilon isoform [Source:HGNC Symbol;Acc:9313]
PNRC2	no	protein_coding	27.5544	31.5155	29.5349
KHSRP	no	protein_coding	30.1966	28.8522	29.5244	KH-type splicing regulatory protein [Source:HGNC Symbol;Acc:6316]
MIR6781		NA	25.2896	33.7349	29.5122	NA
AP3D1	no	protein_coding	33.2162	25.745	29.4806	adaptor-related protein complex 3, delta 1 subunit [Source:HGNC Symbol;Acc:568]
UBN1	no	protein_coding	25.6671	33.291	29.479	ubinuclein 1 [Source:HGNC Symbol;Acc:12506]
MIR6837		NA	30.9515	27.9644	29.4579	NA
HNRNPD	no	protein_coding	33.5937	25.3011	29.4474	heterogeneous nuclear ribonucleoprotein D (AU-rich element RNA binding protein 1, 37kDa) [Source:HGNC Symbol;Acc:5036]
KIAA2018	no	protein_coding	31.3289	27.5205	29.4247	KIAA2018 [Source:HGNC Symbol;Acc:30494]
NEK7	no	protein_coding	31.3289	27.5205	29.4247	NIMA-related kinase 7 [Source:HGNC Symbol;Acc:13386]
WDR26	no	protein_coding	23.7798	35.0665	29.4231	WD repeat domain 26 [Source:HGNC Symbol;Acc:21208]
MAP4	no	protein_coding	33.9711	24.8573	29.4142	microtubule-associated protein 4 [Source:HGNC Symbol;Acc:6862]
ATXN2L	no	protein_coding	26.422	32.4032	29.4126	ataxin 2-like [Source:HGNC Symbol;Acc:31326]
TSPAN5	no	protein_coding	26.422	32.4032	29.4126	tetraspanin 5 [Source:HGNC Symbol;Acc:17753]
MIR6764		NA	29.0642	29.7399	29.4021	NA
GPX4	yes	protein_coding	29.0642	29.7399	29.4021	glutathione peroxidase 4 [Source:HGNC Symbol;Acc:4556]
MMADHC	no	protein_coding	26.7994	31.9593	29.3794	methylmalonic aciduria (cobalamin deficiency) cblD type, with homocystinuria [Source:HGNC Symbol;Acc:25221]
HSP90B1	no	protein_coding	21.8925	36.842	29.3673	heat shock protein 90kDa beta (Grp94), member 1 [Source:HGNC Symbol;Acc:12028]
CREB3L2	no	protein_coding	32.0838	26.6328	29.3583	cAMP responsive element binding protein 3-like 2 [Source:HGNC Symbol;Acc:23720]
ANKRD10	no	protein_coding	27.1769	31.5155	29.3462	ankyrin repeat domain 10 [Source:HGNC Symbol;Acc:20265]
TLK2	no	protein_coding	27.1769	31.5155	29.3462	tousled-like kinase 2 [Source:HGNC Symbol;Acc:11842]
CGRRF1	no	protein_coding	29.8191	28.8522	29.3356	cell growth regulator with ring finger domain 1 [Source:HGNC Symbol;Acc:15528]
CSNK2A1	no	protein_coding	29.8191	28.8522	29.3356	casein kinase 2, alpha 1 polypeptide [Source:HGNC Symbol;Acc:2457]
INTS5	yes	protein_coding	30.1966	28.4083	29.3024	integrator complex subunit 5 [Source:HGNC Symbol;Acc:29352]
LOC103344931		NA	27.9318	30.6277	29.2798	NA
NUP62	no	protein_coding	27.9318	30.6277	29.2798	nucleoporin 62kDa [Source:HGNC Symbol;Acc:8066]
MICALL1	no	protein_coding	30.574	27.9644	29.2692	MICAL-like 1 [Source:HGNC Symbol;Acc:29804]
KLRD1	no	protein_coding	15.4757	43.0563	29.266	killer cell lectin-like receptor subfamily D, member 1 [Source:HGNC Symbol;Acc:6378]
VCL	no	protein_coding	30.9515	27.5205	29.236	vinculin [Source:HGNC Symbol;Acc:12665]
TGM2	no	protein_coding	28.6867	29.7399	29.2133	transglutaminase 2 [Source:HGNC Symbol;Acc:11778]
MAN1A1	yes	protein_coding	31.3289	27.0767	29.2028	mannosidase, alpha, class 1A, member 1 [Source:HGNC Symbol;Acc:6821]
ESYT2	no	protein_coding	31.3289	27.0767	29.2028	extended synaptotagmin-like protein 2 [Source:HGNC Symbol;Acc:22211]
IGF2BP2	no	protein_coding	26.422	31.9593	29.1907	insulin-like growth factor 2 mRNA binding protein 2 [Source:HGNC Symbol;Acc:28867]
APP	no	protein_coding	29.0642	29.2961	29.1801	amyloid beta (A4) precursor protein [Source:HGNC Symbol;Acc:620]
TMEM248	no	protein_coding	26.7994	31.5155	29.1574	transmembrane protein 248 [Source:HGNC Symbol;Acc:25476]
SKIL	no	protein_coding	26.7994	31.5155	29.1574	SKI-like oncogene [Source:HGNC Symbol;Acc:10897]
APPBP2	yes	protein_coding	29.4416	28.8522	29.1469	amyloid beta precursor protein (cytoplasmic tail) binding protein 2 [Source:HGNC Symbol;Acc:622]
DDX18	no	protein_coding	27.1769	31.0716	29.1242	DEAD (Asp-Glu-Ala-Asp) box polypeptide 18 [Source:HGNC Symbol;Acc:2741]
HAT1	no	protein_coding	27.5544	30.6277	29.091	histone acetyltransferase 1 [Source:HGNC Symbol;Acc:4821]
CFAP97		NA	30.1966	27.9644	29.0805	NA
PDE12	no	protein_coding	30.1966	27.9644	29.0805	phosphodiesterase 12 [Source:HGNC Symbol;Acc:25386]
TRIM11	no	protein_coding	30.1966	27.9644	29.0805	tripartite motif containing 11 [Source:HGNC Symbol;Acc:16281]
LUZP1	no	protein_coding	30.1966	27.9644	29.0805	leucine zipper protein 1 [Source:HGNC Symbol;Acc:14985]
PURA	no	protein_coding	30.1966	27.9644	29.0805	purine-rich element binding protein A [Source:HGNC Symbol;Acc:9701]
ZNF652	no	protein_coding	30.1966	27.9644	29.0805	zinc finger protein 652 [Source:HGNC Symbol;Acc:29147]
CKAP4	no	protein_coding	32.8388	25.3011	29.0699	cytoskeleton-associated protein 4 [Source:HGNC Symbol;Acc:16991]
HIST1H4C	no	protein_coding	27.9318	30.1838	29.0578	histone cluster 1, H4c [Source:HGNC Symbol;Acc:4787]
ZKSCAN2	no	protein_coding	27.9318	30.1838	29.0578	zinc finger with KRAB and SCAN domains 2 [Source:HGNC Symbol;Acc:25677]
SFXN1	no	protein_coding	30.574	27.5205	29.0473	sideroflexin 1 [Source:HGNC Symbol;Acc:16085]
PRR11	no	protein_coding	30.9515	27.0767	29.0141	proline rich 11 [Source:HGNC Symbol;Acc:25619]
PSMD1	no	protein_coding	26.0445	31.9593	29.0019	proteasome (prosome, macropain) 26S subunit, non-ATPase, 1 [Source:HGNC Symbol;Acc:9554]
LOC441204		NA	28.6867	29.2961	28.9914	NA
DVL1	no	protein_coding	33.9711	23.9695	28.9703	dishevelled segment polarity protein 1 [Source:HGNC Symbol;Acc:3084]
CHORDC1	no	protein_coding	26.422	31.5155	28.9687	cysteine and histidine-rich domain (CHORD) containing 1 [Source:HGNC Symbol;Acc:14525]
LINC-PINT		antisense	29.0642	28.8522	28.9582	long intergenic non-protein coding RNA, p53 induced transcript [Source:HGNC Symbol;Acc:26885]
U2SURP	no	protein_coding	21.515	36.3981	28.9566	U2 snRNP-associated SURP domain containing [Source:HGNC Symbol;Acc:30855]
FAM169A	no	protein_coding	26.7994	31.0716	28.9355	family with sequence similarity 169, member A [Source:HGNC Symbol;Acc:29138]
NFKB2	no	protein_coding	32.0838	25.745	28.9144	nuclear factor of kappa light polypeptide gene enhancer in B-cells 2 (p49/p100) [Source:HGNC Symbol;Acc:7795]
TRIM33	no	protein_coding	24.5347	33.291	28.9128	tripartite motif containing 33 [Source:HGNC Symbol;Acc:16290]
ZCCHC8	yes	protein_coding	24.9122	32.8471	28.8796	zinc finger, CCHC domain containing 8 [Source:HGNC Symbol;Acc:25265]
DNAJA1	no	protein_coding	27.5544	30.1838	28.8691	DnaJ (Hsp40) homolog, subfamily A, member 1 [Source:HGNC Symbol;Acc:5229]
C16orf58	no	protein_coding	27.9318	29.7399	28.8359	chromosome 16 open reading frame 58 [Source:HGNC Symbol;Acc:25848]
TMX1	no	protein_coding	28.3093	29.2961	28.8027	thioredoxin-related transmembrane protein 1 [Source:HGNC Symbol;Acc:15487]
DSG2	no	protein_coding	28.3093	29.2961	28.8027	desmoglein 2 [Source:HGNC Symbol;Acc:3049]
PITPNB	no	protein_coding	28.3093	29.2961	28.8027	phosphatidylinositol transfer protein, beta [Source:HGNC Symbol;Acc:9002]
LSM14A	no	protein_coding	30.9515	26.6328	28.7921	LSM14A, SCD6 homolog A (S. cerevisiae) [Source:HGNC Symbol;Acc:24489]
NTAN1	no	protein_coding	30.9515	26.6328	28.7921	N-terminal asparagine amidase [Source:HGNC Symbol;Acc:29909]
PLEKHA8	no	protein_coding	28.6867	28.8522	28.7695	pleckstrin homology domain containing, family A (phosphoinositide binding specific) member 8 [Source:HGNC Symbol;Acc:30037]
RAB2A	no	protein_coding	23.7798	33.7349	28.7573	RAB2A, member RAS oncogene family [Source:HGNC Symbol;Acc:9763]
ANKRD17	no	protein_coding	26.422	31.0716	28.7468	ankyrin repeat domain 17 [Source:HGNC Symbol;Acc:23575]
RNGTT	no	protein_coding	21.515	35.9543	28.7346	RNA guanylyltransferase and 5'-phosphatase [Source:HGNC Symbol;Acc:10073]
TUBG1	no	protein_coding	31.7064	25.745	28.7257	tubulin, gamma 1 [Source:HGNC Symbol;Acc:12417]
ZNF655	no	protein_coding	29.4416	27.9644	28.703	zinc finger protein 655 [Source:HGNC Symbol;Acc:30899]
MIR4749		miRNA	32.0838	25.3011	28.6925	microRNA 4749 [Source:HGNC Symbol;Acc:41760]
MIR1237		miRNA	27.1769	30.1838	28.6804	microRNA 1237 [Source:HGNC Symbol;Acc:33927]
SENP5	no	protein_coding	27.1769	30.1838	28.6804	SUMO1/sentrin specific peptidase 5 [Source:HGNC Symbol;Acc:28407]
STIL	no	protein_coding	29.8191	27.5205	28.6698	SCL/TAL1 interrupting locus [Source:HGNC Symbol;Acc:10879]
EEF1B2	yes	protein_coding	24.9122	32.4032	28.6577	eukaryotic translation elongation factor 1 beta 2 [Source:HGNC Symbol;Acc:3208]
ZHX3	no	protein_coding	35.1035	22.194	28.6487	zinc fingers and homeoboxes 3 [Source:HGNC Symbol;Acc:15935]
MTF1	no	protein_coding	27.5544	29.7399	28.6471	metal-regulatory transcription factor 1 [Source:HGNC Symbol;Acc:7428]
MIR652		miRNA	4.90694	52.3778	28.6424	microRNA 652 [Source:HGNC Symbol;Acc:32908]
SF3A1	no	protein_coding	30.1966	27.0767	28.6366	splicing factor 3a, subunit 1, 120kDa [Source:HGNC Symbol;Acc:10765]
CEP95	no	protein_coding	27.9318	29.2961	28.6139	centrosomal protein 95kDa [Source:HGNC Symbol;Acc:25141]
SLC25A13	no	protein_coding	27.9318	29.2961	28.6139	solute carrier family 25 (aspartate/glutamate carrier), member 13 [Source:HGNC Symbol;Acc:10983]
[truncated: 24,486 more rows]

## Sheet: RISC bound processed >10 reads
Gene name	Processed into stacks	biotype	miRNA.Drosha.hFasL1.trimmed	miRNA.Drosha.hFasL2.trimmed	Average	description
ZC3HAV1	yes	protein_coding	2344.01	2633.98	2488.99	zinc finger CCCH-type, antiviral 1 [Source:HGNC Symbol;Acc:23721]
FAT1	yes	protein_coding	2394.21	2578.05	2486.13	FAT atypical cadherin 1 [Source:HGNC Symbol;Acc:3595]
SRRM2	yes	protein_coding	1042.91	1042.23	1042.57	serine/arginine repetitive matrix 2 [Source:HGNC Symbol;Acc:16639]
TNFRSF10D	yes	protein_coding	938.735	1004.94	971.839	tumor necrosis factor receptor superfamily, member 10d, decoy with truncated death domain [Source:HGNC Symbol;Acc:11907]
PABPC1	yes	protein_coding	844.371	699.554	771.963	poly(A) binding protein, cytoplasmic 1 [Source:HGNC Symbol;Acc:8554]
CCND1	yes	protein_coding	582.416	627.202	604.809	cyclin D1 [Source:HGNC Symbol;Acc:1582]
GNAS	yes	protein_coding	427.281	632.972	530.127	GNAS complex locus [Source:HGNC Symbol;Acc:4392]
MYC	yes	protein_coding	525.043	512.237	518.64	v-myc avian myelocytomatosis viral oncogene homolog [Source:HGNC Symbol;Acc:7553]
YWHAG	yes	protein_coding	515.229	454.089	484.659	tyrosine 3-monooxygenase/tryptophan 5-monooxygenase activation protein, gamma [Source:HGNC Symbol;Acc:12852]
DKK1	yes	protein_coding	449.929	483.385	466.657	dickkopf WNT signaling pathway inhibitor 1 [Source:HGNC Symbol;Acc:2891]
AKAP12	yes	protein_coding	466.159	464.298	465.229	A kinase (PRKA) anchor protein 12 [Source:HGNC Symbol;Acc:370]
OTUD3	yes	protein_coding	445.399	480.722	463.06	OTU domain containing 3 [Source:HGNC Symbol;Acc:29038]
HSPA8	yes	protein_coding	451.061	452.313	451.687	heat shock 70kDa protein 8 [Source:HGNC Symbol;Acc:5241]
FASLG	yes	protein_coding	445.777	417.247	431.512	Fas ligand (TNF superfamily, member 6) [Source:HGNC Symbol;Acc:11936]
CDK6	yes	protein_coding	394.82	438.109	416.465	cyclin-dependent kinase 6 [Source:HGNC Symbol;Acc:1777]
EEF1A1	yes	protein_coding	370.285	423.017	396.651	eukaryotic translation elongation factor 1 alpha 1 [Source:HGNC Symbol;Acc:3189]
MT2A	yes	protein_coding	431.056	355.548	393.302	metallothionein 2A [Source:HGNC Symbol;Acc:7406]
HSP90AA1	yes	protein_coding	378.589	371.527	375.058	heat shock protein 90kDa alpha (cytosolic), class A member 1 [Source:HGNC Symbol;Acc:5253]
ZFP36L1	yes	protein_coding	336.314	345.338	340.826	ZFP36 ring finger protein-like 1 [Source:HGNC Symbol;Acc:1107]
KLF6	yes	protein_coding	315.554	350.665	333.109	Kruppel-like factor 6 [Source:HGNC Symbol;Acc:2235]
TRIM25	yes	protein_coding	312.912	349.777	331.344	tripartite motif containing 25 [Source:HGNC Symbol;Acc:12932]
EIF4E	yes	protein_coding	339.711	278.756	309.234	eukaryotic translation initiation factor 4E [Source:HGNC Symbol;Acc:3287]
SPEN	yes	protein_coding	298.191	304.058	301.124	spen family transcriptional repressor [Source:HGNC Symbol;Acc:17575]
TXNRD1	yes	protein_coding	275.166	299.175	287.17	thioredoxin reductase 1 [Source:HGNC Symbol;Acc:12437]
ATP1B3	yes	protein_coding	303.098	264.552	283.825	ATPase, Na+/K+ transporting, beta 3 polypeptide [Source:HGNC Symbol;Acc:806]
CRK	yes	protein_coding	279.318	275.649	277.484	v-crk avian sarcoma virus CT10 oncogene homolog [Source:HGNC Symbol;Acc:2362]
TEAD1	yes	protein_coding	273.656	276.537	275.097	TEA domain family member 1 (SV40 transcriptional enhancer factor) [Source:HGNC Symbol;Acc:11714]
MCL1	yes	protein_coding	269.882	276.537	273.209	myeloid cell leukemia sequence 1 (BCL2-related) [Source:HGNC Symbol;Acc:6943]
SON	yes	protein_coding	270.259	275.649	272.954	SON DNA binding protein [Source:HGNC Symbol;Acc:11183]
SACS	yes	protein_coding	257.803	266.772	262.287	spastic ataxia of Charlevoix-Saguenay (sacsin) [Source:HGNC Symbol;Acc:10519]
ACTG1	yes	protein_coding	259.313	252.124	255.718	actin, gamma 1 [Source:HGNC Symbol;Acc:144]
DCBLD2	yes	protein_coding	245.724	255.675	250.7	discoidin, CUB and LCCL domain containing 2 [Source:HGNC Symbol;Acc:24627]
IER3	yes	protein_coding	236.665	259.67	248.168	immediate early response 3 [Source:HGNC Symbol;Acc:5392]
USP22	yes	protein_coding	243.46	246.353	244.906	ubiquitin specific peptidase 22 [Source:HGNC Symbol;Acc:12621]
PDP1	yes	protein_coding	238.175	221.052	229.614	pyruvate dehyrogenase phosphatase catalytic subunit 1 [Source:HGNC Symbol;Acc:9279]
SLC38A1	yes	protein_coding	230.249	227.266	228.758	solute carrier family 38, member 1 [Source:HGNC Symbol;Acc:13447]
DDX3X	yes	protein_coding	207.224	248.129	227.676	DEAD (Asp-Glu-Ala-Asp) box helicase 3, X-linked [Source:HGNC Symbol;Acc:2745]
DUSP4	yes	protein_coding	208.356	237.476	222.916	dual specificity phosphatase 4 [Source:HGNC Symbol;Acc:3070]
SCD	yes	protein_coding	222.322	218.389	220.355	stearoyl-CoA desaturase (delta-9-desaturase) [Source:HGNC Symbol;Acc:10571]
PTMA	yes	protein_coding	214.773	211.287	213.03	prothymosin, alpha [Source:HGNC Symbol;Acc:9623]
YWHAZ	yes	protein_coding	207.601	216.169	211.885	tyrosine 3-monooxygenase/tryptophan 5-monooxygenase activation protein, zeta [Source:HGNC Symbol;Acc:12855]
SLC7A5	yes	protein_coding	231.381	188.649	210.015	solute carrier family 7 (amino acid transporter light chain, L system), member 5 [Source:HGNC Symbol;Acc:11063]
TMEM123	yes	protein_coding	206.469	210.843	208.656	transmembrane protein 123 [Source:HGNC Symbol;Acc:30138]
KLHL15	yes	protein_coding	218.925	192.2	205.562	kelch-like family member 15 [Source:HGNC Symbol;Acc:29347]
SETD7	yes	protein_coding	205.337	204.629	204.983	SET domain containing (lysine methyltransferase) 7 [Source:HGNC Symbol;Acc:30412]
LDLR	yes	protein_coding	205.337	201.965	203.651	low density lipoprotein receptor [Source:HGNC Symbol;Acc:6547]
FAM168B	yes	protein_coding	191.371	213.95	202.66	family with sequence similarity 168, member B [Source:HGNC Symbol;Acc:27016]
TNPO1	yes	protein_coding	184.576	220.608	202.592	transportin 1 [Source:HGNC Symbol;Acc:6401]
PDZD8	yes	protein_coding	193.258	210.399	201.828	PDZ domain containing 8 [Source:HGNC Symbol;Acc:26974]
PLK2	yes	protein_coding	193.635	201.965	197.8	polo-like kinase 2 [Source:HGNC Symbol;Acc:19699]
MT1E	yes	protein_coding	200.052	192.644	196.348	metallothionein 1E [Source:HGNC Symbol;Acc:7397]
HSP90AB1	yes	protein_coding	189.106	197.083	193.094	heat shock protein 90kDa alpha (cytosolic), class B member 1 [Source:HGNC Symbol;Acc:5258]
FTL	yes	protein_coding	200.052	180.659	190.356	ferritin, light polypeptide [Source:HGNC Symbol;Acc:3999]
ERRFI1	yes	protein_coding	173.253	202.409	187.831	ERBB receptor feedback inhibitor 1 [Source:HGNC Symbol;Acc:18185]
CRKL	yes	protein_coding	169.856	200.634	185.245	v-crk avian sarcoma virus CT10 oncogene homolog-like [Source:HGNC Symbol;Acc:2363]
CMTM4	yes	protein_coding	175.517	194.863	185.19	CKLF-like MARVEL transmembrane domain containing 4 [Source:HGNC Symbol;Acc:19175]
GAN	yes	protein_coding	180.424	188.205	184.315	gigaxonin [Source:HGNC Symbol;Acc:4137]
ODC1	yes	protein_coding	189.483	178.44	183.961	ornithine decarboxylase 1 [Source:HGNC Symbol;Acc:8109]
RPL41	yes	protein_coding	170.233	197.526	183.88	ribosomal protein L41 [Source:HGNC Symbol;Acc:10354]
CDC5L	yes	protein_coding	163.439	204.185	183.812	cell division cycle 5-like [Source:HGNC Symbol;Acc:1743]
HNRNPA0	yes	protein_coding	181.934	182.878	182.406	heterogeneous nuclear ribonucleoprotein A0 [Source:HGNC Symbol;Acc:5030]
ACTB	yes	protein_coding	207.601	156.69	182.145	actin, beta [Source:HGNC Symbol;Acc:132]
MDM2	yes	protein_coding	181.179	179.327	180.253	MDM2 oncogene, E3 ubiquitin protein ligase [Source:HGNC Symbol;Acc:6973]
DNAJB1	yes	protein_coding	181.934	167.343	174.638	DnaJ (Hsp40) homolog, subfamily B, member 1 [Source:HGNC Symbol;Acc:5270]
KIF5B	yes	protein_coding	175.517	171.338	173.428	kinesin family member 5B [Source:HGNC Symbol;Acc:6324]
MKI67	yes	protein_coding	166.836	179.327	173.082	marker of proliferation Ki-67 [Source:HGNC Symbol;Acc:7107]
SLC7A11	yes	protein_coding	168.346	176.664	172.505	solute carrier family 7 (anionic amino acid transporter light chain, xc- system), member 11 [Source:HGNC Symbol;Acc:11059]
HIST1H3J	yes	protein_coding	182.689	159.353	171.021	histone cluster 1, H3j [Source:HGNC Symbol;Acc:4774]
EZR	yes	protein_coding	166.081	168.674	167.378	ezrin [Source:HGNC Symbol;Acc:12691]
FAM171A1	yes	protein_coding	164.194	166.899	165.546	family with sequence similarity 171, member A1 [Source:HGNC Symbol;Acc:23522]
HIST1H1E	yes	protein_coding	163.061	164.235	163.648	histone cluster 1, H1e [Source:HGNC Symbol;Acc:4718]
SLC25A43	yes	protein_coding	175.14	151.807	163.473	solute carrier family 25, member 43 [Source:HGNC Symbol;Acc:30557]
NUP50	yes	protein_coding	169.101	156.246	162.673	nucleoporin 50kDa [Source:HGNC Symbol;Acc:8065]
SRSF1	yes	protein_coding	149.473	170.45	159.961	serine/arginine-rich splicing factor 1 [Source:HGNC Symbol;Acc:10780]
PAFAH1B1	yes	protein_coding	150.605	164.235	157.42	platelet-activating factor acetylhydrolase 1b, regulatory subunit 1 (45kDa) [Source:HGNC Symbol;Acc:8574]
PHLDA1	yes	protein_coding	150.605	158.909	154.757	pleckstrin homology-like domain, family A, member 1 [Source:HGNC Symbol;Acc:8933]
ARHGAP5	yes	protein_coding	154.002	151.363	152.683	Rho GTPase activating protein 5 [Source:HGNC Symbol;Acc:675]
ADM	yes	protein_coding	154.002	150.919	152.461	adrenomedullin [Source:HGNC Symbol;Acc:259]
NUFIP2	yes	protein_coding	150.605	150.919	150.762	nuclear fragile X mental retardation protein interacting protein 2 [Source:HGNC Symbol;Acc:17634]
KLHL11	yes	protein_coding	141.924	157.577	149.751	kelch-like family member 11 [Source:HGNC Symbol;Acc:19008]
EPHA2	yes	protein_coding	153.625	145.149	149.387	EPH receptor A2 [Source:HGNC Symbol;Acc:3386]
AGPAT5	yes	protein_coding	139.659	156.246	147.952	1-acylglycerol-3-phosphate O-acyltransferase 5 [Source:HGNC Symbol;Acc:20886]
TMEM64	yes	protein_coding	131.355	163.792	147.573	transmembrane protein 64 [Source:HGNC Symbol;Acc:25441]
TRIB1	yes	protein_coding	134.375	150.475	142.425	tribbles pseudokinase 1 [Source:HGNC Symbol;Acc:16891]
RPLP1	yes	protein_coding	133.997	149.587	141.792	ribosomal protein, large, P1 [Source:HGNC Symbol;Acc:10372]
EIF3A	yes	protein_coding	124.938	156.69	140.814	eukaryotic translation initiation factor 3, subunit A [Source:HGNC Symbol;Acc:3271]
TFRC	yes	protein_coding	124.938	154.914	139.926	transferrin receptor [Source:HGNC Symbol;Acc:11763]
SLC38A2	yes	protein_coding	139.659	139.378	139.519	solute carrier family 38, member 2 [Source:HGNC Symbol;Acc:13448]
C16orf72	yes	protein_coding	130.223	148.256	139.239	chromosome 16 open reading frame 72 [Source:HGNC Symbol;Acc:30103]
EIF4G2	yes	protein_coding	117.767	154.47	136.118	eukaryotic translation initiation factor 4 gamma, 2 [Source:HGNC Symbol;Acc:3297]
PARD6B	yes	protein_coding	132.865	136.715	134.79	par-6 family cell polarity regulator beta [Source:HGNC Symbol;Acc:16245]
CERK	yes	protein_coding	134.752	134.052	134.402	ceramide kinase [Source:HGNC Symbol;Acc:19256]
TOMM20	yes	protein_coding	141.924	125.174	133.549	translocase of outer mitochondrial membrane 20 homolog (yeast) [Source:HGNC Symbol;Acc:20947]
AGO2	yes	protein_coding	138.527	127.837	133.182	argonaute RISC catalytic component 2 [Source:HGNC Symbol;Acc:3263]
NACC2	yes	protein_coding	121.164	144.705	132.934	NACC family member 2, BEN and BTB (POZ) domain containing [Source:HGNC Symbol;Acc:23846]
TNFRSF12A	yes	protein_coding	128.713	136.271	132.492	tumor necrosis factor receptor superfamily, member 12A [Source:HGNC Symbol;Acc:18152]
SMURF2	yes	protein_coding	123.428	140.71	132.069	SMAD specific E3 ubiquitin protein ligase 2 [Source:HGNC Symbol;Acc:16809]
RPL6	yes	protein_coding	124.938	138.934	131.936	ribosomal protein L6 [Source:HGNC Symbol;Acc:10362]
PTGES3	yes	protein_coding	133.62	129.169	131.394	prostaglandin E synthase 3 (cytosolic) [Source:HGNC Symbol;Acc:16049]
ANKRD33B	yes	protein_coding	135.13	126.95	131.04	ankyrin repeat domain 33B [Source:HGNC Symbol;Acc:35240]
CLTC	yes	protein_coding	133.242	126.062	129.652	clathrin, heavy chain (Hc) [Source:HGNC Symbol;Acc:2092]
GNA13	yes	protein_coding	129.845	127.837	128.841	guanine nucleotide binding protein (G protein), alpha 13 [Source:HGNC Symbol;Acc:4381]
TRAF4	yes	protein_coding	127.203	127.837	127.52	TNF receptor-associated factor 4 [Source:HGNC Symbol;Acc:12034]
NCL	yes	protein_coding	127.58	127.393	127.487	nucleolin [Source:HGNC Symbol;Acc:7667]
PRR14L	yes	protein_coding	132.11	121.623	126.866	proline rich 14-like [Source:HGNC Symbol;Acc:28738]
CDKN1A	yes	protein_coding	132.11	119.848	125.979	cyclin-dependent kinase inhibitor 1A (p21, Cip1) [Source:HGNC Symbol;Acc:1784]
FOXK2	yes	protein_coding	125.316	124.73	125.023	forkhead box K2 [Source:HGNC Symbol;Acc:6036]
ARHGAP35	yes	protein_coding	124.561	125.174	124.867	Rho GTPase activating protein 35 [Source:HGNC Symbol;Acc:4591]
RHOB	yes	protein_coding	122.673	126.062	124.368	ras homolog family member B [Source:HGNC Symbol;Acc:668]
WEE1	yes	protein_coding	112.86	134.939	123.9	WEE1 G2 checkpoint kinase [Source:HGNC Symbol;Acc:12761]
SETD2	yes	protein_coding	116.257	130.057	123.157	SET domain containing 2 [Source:HGNC Symbol;Acc:18420]
LAPTM4B	yes	protein_coding	119.276	126.062	122.669	lysosomal protein transmembrane 4 beta [Source:HGNC Symbol;Acc:13646]
EIF1	yes	protein_coding	117.012	128.281	122.646	eukaryotic translation initiation factor 1 [Source:HGNC Symbol;Acc:3249]
MBTD1	yes	protein_coding	113.237	131.388	122.313	mbt domain containing 1 [Source:HGNC Symbol;Acc:19866]
CTDSPL2	yes	protein_coding	112.86	130.057	121.458	CTD (carboxy-terminal domain, RNA polymerase II, polypeptide A) small phosphatase like 2 [Source:HGNC Symbol;Acc:26936]
BICD2	yes	protein_coding	106.82	135.383	121.102	bicaudal D homolog 2 (Drosophila) [Source:HGNC Symbol;Acc:17208]
CFL1	yes	protein_coding	115.502	125.618	120.56	cofilin 1 (non-muscle) [Source:HGNC Symbol;Acc:1874]
JUN	yes	protein_coding	121.541	118.96	120.25	jun proto-oncogene [Source:HGNC Symbol;Acc:6204]
ITGB1	yes	protein_coding	112.482	127.393	119.938	integrin, beta 1 (fibronectin receptor, beta polypeptide, antigen CD29 includes MDF2, MSK12) [Source:HGNC Symbol;Acc:6153]
PKM	yes	protein_coding	117.767	122.067	119.917	pyruvate kinase, muscle [Source:HGNC Symbol;Acc:9021]
SPOPL	yes	protein_coding	109.84	129.613	119.726	speckle-type POZ protein-like [Source:HGNC Symbol;Acc:27934]
EIF4B	yes	protein_coding	130.223	108.751	119.487	eukaryotic translation initiation factor 4B [Source:HGNC Symbol;Acc:3285]
SLC2A1	yes	protein_coding	123.806	111.858	117.832	solute carrier family 2 (facilitated glucose transporter), member 1 [Source:HGNC Symbol;Acc:11005]
KBTBD2	yes	protein_coding	105.31	127.837	116.574	kelch repeat and BTB (POZ) domain containing 2 [Source:HGNC Symbol;Acc:21751]
TIMM21	yes	protein_coding	120.031	112.745	116.388	translocase of inner mitochondrial membrane 21 homolog (yeast) [Source:HGNC Symbol;Acc:25010]
IER2	yes	protein_coding	110.217	122.067	116.142	immediate early response 2 [Source:HGNC Symbol;Acc:28871]
SLC25A3	yes	protein_coding	109.085	121.623	115.354	solute carrier family 25 (mitochondrial carrier; phosphate carrier), member 3 [Source:HGNC Symbol;Acc:10989]
NSD1	yes	protein_coding	128.713	101.648	115.181	nuclear receptor binding SET domain protein 1 [Source:HGNC Symbol;Acc:14234]
KLHDC2	yes	protein_coding	112.86	116.74	114.8	kelch domain containing 2 [Source:HGNC Symbol;Acc:20231]
RPLP0	yes	protein_coding	101.158	124.73	112.944	ribosomal protein, large, P0 [Source:HGNC Symbol;Acc:10371]
KLHL21	yes	protein_coding	114.747	110.97	112.858	kelch-like family member 21 [Source:HGNC Symbol;Acc:29041]
RPL7	yes	protein_coding	111.35	113.189	112.27	ribosomal protein L7 [Source:HGNC Symbol;Acc:10363]
BTBD10	yes	protein_coding	126.448	92.7708	109.609	BTB (POZ) domain containing 10 [Source:HGNC Symbol;Acc:21445]
DSP	yes	protein_coding	100.026	118.516	109.271	desmoplakin [Source:HGNC Symbol;Acc:3052]
QSER1	yes	protein_coding	102.291	115.853	109.072	glutamine and serine rich 1 [Source:HGNC Symbol;Acc:26154]
NPM1	yes	protein_coding	117.767	100.317	109.042	nucleophosmin (nucleolar phosphoprotein B23, numatrin) [Source:HGNC Symbol;Acc:7910]
ASH1L	yes	protein_coding	108.708	109.194	108.951	ash1 (absent, small, or homeotic)-like (Drosophila) [Source:HGNC Symbol;Acc:19088]
PRDX1	yes	protein_coding	119.276	97.2096	108.243	peroxiredoxin 1 [Source:HGNC Symbol;Acc:9352]
CTGF	yes	protein_coding	114.369	101.205	107.787	connective tissue growth factor [Source:HGNC Symbol;Acc:2500]
H3F3B	yes	protein_coding	101.158	112.745	106.952	H3 histone, family 3B (H3.3B) [Source:HGNC Symbol;Acc:4765]
SRSF2	yes	protein_coding	100.404	112.745	106.574	serine/arginine-rich splicing factor 2 [Source:HGNC Symbol;Acc:10783]
LRRC58	yes	protein_coding	92.8544	118.96	105.907	leucine rich repeat containing 58 [Source:HGNC Symbol;Acc:26968]
TNFRSF10B	yes	protein_coding	105.31	106.087	105.699	tumor necrosis factor receptor superfamily, member 10b [Source:HGNC Symbol;Acc:11905]
SLC25A32	yes	protein_coding	88.3249	122.511	105.418	solute carrier family 25 (mitochondrial folate carrier), member 32 [Source:HGNC Symbol;Acc:29683]
SAMD4A	yes	protein_coding	100.404	109.638	105.021	sterile alpha motif domain containing 4A [Source:HGNC Symbol;Acc:23023]
GAPDH	yes	protein_coding	102.668	106.531	104.6	glyceraldehyde-3-phosphate dehydrogenase [Source:HGNC Symbol;Acc:4141]
DERL1	yes	protein_coding	110.595	98.5413	104.568	derlin 1 [Source:HGNC Symbol;Acc:28454]
ZBTB38	yes	protein_coding	105.688	102.98	104.334	zinc finger and BTB domain containing 38 [Source:HGNC Symbol;Acc:26636]
ATF4	yes	protein_coding	95.4966	112.302	103.899	activating transcription factor 4 [Source:HGNC Symbol;Acc:786]
RPS17	yes	protein_coding	112.86	94.1025	103.481	ribosomal protein S17 [Source:HGNC Symbol;Acc:10397]
RBM15	yes	protein_coding	103.046	103.868	103.457	RNA binding motif protein 15 [Source:HGNC Symbol;Acc:14959]
LMNB2	yes	protein_coding	101.913	103.868	102.891	lamin B2 [Source:HGNC Symbol;Acc:6638]
EIF4A2	yes	protein_coding	97.7613	107.419	102.59	eukaryotic translation initiation factor 4A2 [Source:HGNC Symbol;Acc:3284]
ANXA1	yes	protein_coding	117.767	87.0004	102.383	annexin A1 [Source:HGNC Symbol;Acc:533]
RPL18A	yes	protein_coding	99.6486	104.756	102.202	ribosomal protein L18a [Source:HGNC Symbol;Acc:10311]
TUBA1B	yes	protein_coding	106.82	97.2096	102.015	tubulin, alpha 1b [Source:HGNC Symbol;Acc:18809]
RPL12	yes	protein_coding	98.1388	105.643	101.891	ribosomal protein L12 [Source:HGNC Symbol;Acc:10302]
RTN4	yes	protein_coding	95.8741	107.419	101.646	reticulon 4 [Source:HGNC Symbol;Acc:14085]
RPS6	yes	protein_coding	90.5897	112.302	101.446	ribosomal protein S6 [Source:HGNC Symbol;Acc:10429]
CBX6	yes	protein_coding	102.291	100.317	101.304	chromobox homolog 6 [Source:HGNC Symbol;Acc:1556]
SRXN1	yes	protein_coding	104.556	94.9902	99.7729	sulfiredoxin 1 [Source:HGNC Symbol;Acc:16132]
HNRNPA2B1	yes	protein_coding	95.4966	101.648	98.5725	heterogeneous nuclear ribonucleoprotein A2/B1 [Source:HGNC Symbol;Acc:5033]
PHC2	yes	protein_coding	93.9868	102.536	98.2615	polyhomeotic homolog 2 (Drosophila) [Source:HGNC Symbol;Acc:3183]
G3BP2	yes	protein_coding	95.1191	99.8729	97.496	GTPase activating protein (SH3 domain) binding protein 2 [Source:HGNC Symbol;Acc:30291]
AMD1	yes	protein_coding	96.629	98.0974	97.3632	adenosylmethionine decarboxylase 1 [Source:HGNC Symbol;Acc:457]
ASPH	yes	protein_coding	91.3446	102.536	96.9404	aspartate beta-hydroxylase [Source:HGNC Symbol;Acc:757]
H1F0	yes	protein_coding	87.1925	106.531	96.8618	H1 histone family, member 0 [Source:HGNC Symbol;Acc:4714]
PTP4A2	yes	protein_coding	109.085	83.8933	96.4891	protein tyrosine phosphatase type IVA, member 2 [Source:HGNC Symbol;Acc:9635]
MSX1	yes	protein_coding	89.8347	102.092	95.9635	msh homeobox 1 [Source:HGNC Symbol;Acc:7391]
CAMSAP1	yes	protein_coding	98.5163	92.7708	95.6435	calmodulin regulated spectrin-associated protein 1 [Source:HGNC Symbol;Acc:19946]
PARVA	yes	protein_coding	103.046	87.0004	95.0231	parvin, alpha [Source:HGNC Symbol;Acc:14652]
DDX5	yes	protein_coding	93.9868	94.9902	94.4885	DEAD (Asp-Glu-Ala-Asp) box helicase 5 [Source:HGNC Symbol;Acc:2746]
TAOK1	yes	protein_coding	86.0602	100.317	93.1885	TAO kinase 1 [Source:HGNC Symbol;Acc:29259]
UBC	yes	protein_coding	95.1191	87.4443	91.2817	ubiquitin C [Source:HGNC Symbol;Acc:12468]
RPL4	yes	protein_coding	82.2856	98.5413	90.4134	ribosomal protein L4 [Source:HGNC Symbol;Acc:10353]
RPL10	yes	protein_coding	93.6093	87.0004	90.3049	ribosomal protein L10 [Source:HGNC Symbol;Acc:10298]
VIM	yes	protein_coding	80.7758	98.5413	89.6585	vimentin [Source:HGNC Symbol;Acc:12692]
SQSTM1	yes	protein_coding	90.2122	87.4443	88.8282	sequestosome 1 [Source:HGNC Symbol;Acc:11280]
RRP1B	yes	protein_coding	85.6827	91.4392	88.561	ribosomal RNA processing 1B [Source:HGNC Symbol;Acc:23818]
BCL2L1	yes	protein_coding	92.8544	80.7861	86.8202	BCL2-like 1 [Source:HGNC Symbol;Acc:992]
CBX3	yes	protein_coding	89.8347	83.4494	86.6421	chromobox homolog 3 [Source:HGNC Symbol;Acc:1553]
SERTAD2	yes	protein_coding	86.4376	86.1126	86.2751	SERTA domain containing 2 [Source:HGNC Symbol;Acc:30784]
DUSP6	yes	protein_coding	89.0798	82.1177	85.5988	dual specificity phosphatase 6 [Source:HGNC Symbol;Acc:3072]
STAM	yes	protein_coding	73.6041	96.7658	85.1849	signal transducing adaptor molecule (SH3 domain and ITAM motif) 1 [Source:HGNC Symbol;Acc:11357]
RPS16	yes	protein_coding	86.8151	83.0055	84.9103	ribosomal protein S16 [Source:HGNC Symbol;Acc:10396]
VPS37B	yes	protein_coding	84.9278	84.781	84.8544	vacuolar protein sorting 37 homolog B (S. cerevisiae) [Source:HGNC Symbol;Acc:25754]
RASA3	yes	protein_coding	87.1925	81.23	84.2113	RAS p21 protein activator 3 [Source:HGNC Symbol;Acc:20331]
COMMD2	yes	protein_coding	67.9422	98.5413	83.2418	COMM domain containing 2 [Source:HGNC Symbol;Acc:24993]
PURB	yes	protein_coding	86.0602	80.3422	83.2012	purine-rich element binding protein B [Source:HGNC Symbol;Acc:9702]
NQO1	yes	protein_coding	81.5307	83.4494	82.49	NAD(P)H dehydrogenase, quinone 1 [Source:HGNC Symbol;Acc:2874]
NR1D2	yes	protein_coding	75.4914	89.2198	82.3556	nuclear receptor subfamily 1, group D, member 2 [Source:HGNC Symbol;Acc:7963]
EIF5	yes	protein_coding	86.4376	77.2351	81.8363	eukaryotic translation initiation factor 5 [Source:HGNC Symbol;Acc:3299]
RPS7	yes	protein_coding	71.3394	92.327	81.8332	ribosomal protein S7 [Source:HGNC Symbol;Acc:10440]
ZNF800	yes	protein_coding	80.7758	82.1177	81.4468	zinc finger protein 800 [Source:HGNC Symbol;Acc:27267]
XPO1	yes	protein_coding	82.6631	79.4545	81.0588	exportin 1 (CRM1 homolog, yeast) [Source:HGNC Symbol;Acc:12825]
RPS3	yes	protein_coding	81.9082	79.4545	80.6813	ribosomal protein S3 [Source:HGNC Symbol;Acc:10420]
DNMBP	yes	protein_coding	76.6238	84.3371	80.4804	dynamin binding protein [Source:HGNC Symbol;Acc:30373]
MAPK1	yes	protein_coding	77.7561	82.5616	80.1589	mitogen-activated protein kinase 1 [Source:HGNC Symbol;Acc:6871]
CCNT1	yes	protein_coding	76.6238	82.5616	79.5927	cyclin T1 [Source:HGNC Symbol;Acc:1599]
WDR45B	yes	protein_coding	78.1336	79.8983	79.016	WD repeat domain 45B [Source:HGNC Symbol;Acc:25072]
TUBA1C	yes	protein_coding	70.207	87.4443	78.8256	tubulin, alpha 1c [Source:HGNC Symbol;Acc:20768]
CYR61	yes	protein_coding	72.0943	85.2249	78.6596	cysteine-rich, angiogenic inducer, 61 [Source:HGNC Symbol;Acc:2654]
ZNF770	yes	protein_coding	63.7902	91.4392	77.6147	zinc finger protein 770 [Source:HGNC Symbol;Acc:26061]
FTH1	yes	protein_coding	80.7758	73.684	77.2299	ferritin, heavy polypeptide 1 [Source:HGNC Symbol;Acc:3976]
GADD45A	yes	protein_coding	79.6434	74.5718	77.1076	growth arrest and DNA-damage-inducible, alpha [Source:HGNC Symbol;Acc:4095]
TMPO	yes	protein_coding	75.4914	77.6789	76.5852	thymopoietin [Source:HGNC Symbol;Acc:11875]
HSPA5	yes	protein_coding	69.4521	83.4494	76.4507	heat shock 70kDa protein 5 (glucose-regulated protein, 78kDa) [Source:HGNC Symbol;Acc:5238]
VDAC2	yes	protein_coding	76.6238	75.0157	75.8197	voltage-dependent anion channel 2 [Source:HGNC Symbol;Acc:12672]
SPRED1	yes	protein_coding	75.1139	75.9034	75.5087	sprouty-related, EVH1 domain containing 1 [Source:HGNC Symbol;Acc:20249]
RPL13	yes	protein_coding	65.3	85.6688	75.4844	ribosomal protein L13 [Source:HGNC Symbol;Acc:10303]
UHMK1	yes	protein_coding	77.7561	72.7963	75.2762	U2AF homology motif (UHM) kinase 1 [Source:HGNC Symbol;Acc:19683]
EEF2	yes	protein_coding	72.0943	76.7912	74.4427	eukaryotic translation elongation factor 2 [Source:HGNC Symbol;Acc:3214]
NCKAP1	yes	protein_coding	77.7561	69.6891	73.7226	NCK-associated protein 1 [Source:HGNC Symbol;Acc:7666]
DPM1	yes	protein_coding	70.207	76.7912	73.4991	dolichyl-phosphate mannosyltransferase polypeptide 1, catalytic subunit [Source:HGNC Symbol;Acc:3005]
SLC7A1	yes	protein_coding	73.9816	72.7963	73.3889	solute carrier family 7 (cationic amino acid transporter, y+ system), member 1 [Source:HGNC Symbol;Acc:11057]
SRSF6	yes	protein_coding	64.9226	80.7861	72.8543	serine/arginine-rich splicing factor 6 [Source:HGNC Symbol;Acc:10788]
RPL9	yes	protein_coding	73.9816	71.4646	72.7231	ribosomal protein L9 [Source:HGNC Symbol;Acc:10369]
RMND5A	yes	protein_coding	76.2463	68.3575	72.3019	required for meiotic nuclear division 5 homolog A (S. cerevisiae) [Source:HGNC Symbol;Acc:25850]
TPT1	yes	protein_coding	70.207	74.1279	72.1674	tumor protein, translationally-controlled 1 [Source:HGNC Symbol;Acc:12022]
RPL35A	yes	protein_coding	65.3	77.6789	71.4895	ribosomal protein L35a [Source:HGNC Symbol;Acc:10345]
ALCAM	yes	protein_coding	78.511	64.3625	71.4368	activated leukocyte cell adhesion molecule [Source:HGNC Symbol;Acc:400]
RABGGTB	yes	protein_coding	67.5648	75.0157	71.2902	Rab geranylgeranyltransferase, beta subunit [Source:HGNC Symbol;Acc:9796]
UBE2S	yes	protein_coding	59.2607	81.6739	70.4673	ubiquitin-conjugating enzyme E2S [Source:HGNC Symbol;Acc:17895]
SLC25A36	yes	protein_coding	62.2804	76.3473	69.3138	solute carrier family 25 (pyrimidine nucleotide carrier ), member 36 [Source:HGNC Symbol;Acc:25554]
MIDN	yes	protein_coding	72.8492	65.6942	69.2717	midnolin [Source:HGNC Symbol;Acc:16298]
PSMB4	yes	protein_coding	71.3394	67.0258	69.1826	proteasome (prosome, macropain) subunit, beta type, 4 [Source:HGNC Symbol;Acc:9541]
CLDND1	yes	protein_coding	70.207	65.6942	67.9506	claudin domain containing 1 [Source:HGNC Symbol;Acc:1322]
FBXO30	yes	protein_coding	63.0353	72.7963	67.9158	F-box protein 30 [Source:HGNC Symbol;Acc:15600]
NFE2L2	yes	protein_coding	63.4128	72.3524	67.8826	nuclear factor, erythroid 2-like 2 [Source:HGNC Symbol;Acc:7782]
OAZ1	yes	protein_coding	56.996	78.1228	67.5594	ornithine decarboxylase antizyme 1 [Source:HGNC Symbol;Acc:8095]
CLINT1	yes	protein_coding	63.4128	71.4646	67.4387	clathrin interactor 1 [Source:HGNC Symbol;Acc:23186]
RCC2	yes	protein_coding	65.6775	68.8013	67.2394	regulator of chromosome condensation 2 [Source:HGNC Symbol;Acc:30297]
HSPD1	yes	protein_coding	58.5058	75.9034	67.2046	heat shock 60kDa protein 1 (chaperonin) [Source:HGNC Symbol;Acc:5261]
CCT5	yes	protein_coding	68.3197	64.3625	66.3411	chaperonin containing TCP1, subunit 5 (epsilon) [Source:HGNC Symbol;Acc:1618]
LDHA	yes	protein_coding	66.4324	66.1381	66.2852	lactate dehydrogenase A [Source:HGNC Symbol;Acc:6535]
PFN1	yes	protein_coding	63.7902	67.4697	65.63	profilin 1 [Source:HGNC Symbol;Acc:8881]
HNRNPC	yes	protein_coding	63.0353	67.9136	65.4744	heterogeneous nuclear ribonucleoprotein C (C1/C2) [Source:HGNC Symbol;Acc:5035]
UBB	yes	protein_coding	63.7902	67.0258	65.408	ubiquitin B [Source:HGNC Symbol;Acc:12463]
GPRC5A	yes	protein_coding	64.9226	65.6942	65.3084	G protein-coupled receptor, family C, group 5, member A [Source:HGNC Symbol;Acc:9836]
RPS27A	yes	protein_coding	62.2804	67.9136	65.097	ribosomal protein S27a [Source:HGNC Symbol;Acc:10417]
ZYX	yes	protein_coding	67.5648	60.8115	64.1881	zyxin [Source:HGNC Symbol;Acc:13200]
PIM3	yes	protein_coding	60.3931	67.4697	63.9314	pim-3 oncogene [Source:HGNC Symbol;Acc:19310]
ZBTB5	yes	protein_coding	67.1873	59.9238	63.5555	zinc finger and BTB domain containing 5 [Source:HGNC Symbol;Acc:23836]
RNF139	yes	protein_coding	55.8636	70.5769	63.2202	ring finger protein 139 [Source:HGNC Symbol;Acc:17023]
YBX1	yes	protein_coding	63.4128	62.587	62.9999	Y box binding protein 1 [Source:HGNC Symbol;Acc:8014]
SNX6	yes	protein_coding	58.5058	67.4697	62.9878	sorting nexin 6 [Source:HGNC Symbol;Acc:14970]
FAM3C	yes	protein_coding	61.148	64.8064	62.9772	family with sequence similarity 3, member C [Source:HGNC Symbol;Acc:18664]
SERP1	yes	protein_coding	60.3931	62.587	61.4901	stress-associated endoplasmic reticulum protein 1 [Source:HGNC Symbol;Acc:10759]
REEP4	yes	protein_coding	52.844	70.133	61.4885	receptor accessory protein 4 [Source:HGNC Symbol;Acc:26176]
AIDA	yes	protein_coding	58.5058	64.3625	61.4342	axin interactor, dorsalization associated [Source:HGNC Symbol;Acc:25761]
ZFP36	yes	protein_coding	55.4862	66.5819	61.0341	ZFP36 ring finger protein [Source:HGNC Symbol;Acc:12862]
RPS27	yes	protein_coding	61.148	60.8115	60.9798	ribosomal protein S27 [Source:HGNC Symbol;Acc:10416]
NBN	yes	protein_coding	59.2607	61.6993	60.48	nibrin [Source:HGNC Symbol;Acc:7652]
STC2	yes	protein_coding	56.2411	64.3625	60.3018	stanniocalcin 2 [Source:HGNC Symbol;Acc:11374]
RPL27A	yes	protein_coding	62.6578	57.7044	60.1811	ribosomal protein L27a [Source:HGNC Symbol;Acc:10329]
HNRNPF	yes	protein_coding	55.8636	64.3625	60.1131	heterogeneous nuclear ribonucleoprotein F [Source:HGNC Symbol;Acc:5039]
STIP1	yes	protein_coding	55.1087	64.8064	59.9576	stress-induced-phosphoprotein 1 [Source:HGNC Symbol;Acc:11387]
AP2M1	yes	protein_coding	60.0156	59.036	59.5258	adaptor-related protein complex 2, mu 1 subunit [Source:HGNC Symbol;Acc:564]
RPL23	yes	protein_coding	60.0156	58.1482	59.0819	ribosomal protein L23 [Source:HGNC Symbol;Acc:10316]
ELK4	yes	protein_coding	54.3538	63.0309	58.6924	ELK4, ETS-domain protein (SRF accessory protein 1) [Source:HGNC Symbol;Acc:3326]
RPS19	yes	protein_coding	60.7706	56.3727	58.5716	ribosomal protein S19 [Source:HGNC Symbol;Acc:10402]
UNC119B	yes	protein_coding	49.0694	67.9136	58.4915	unc-119 homolog B (C. elegans) [Source:HGNC Symbol;Acc:16488]
MAZ	yes	protein_coding	60.3931	56.3727	58.3829	MYC-associated zinc finger protein (purine-binding transcription factor) [Source:HGNC Symbol;Acc:6914]
PPP2CA	yes	protein_coding	60.3931	56.3727	58.3829	protein phosphatase 2, catalytic subunit, alpha isozyme [Source:HGNC Symbol;Acc:9299]
ZC3H15	yes	protein_coding	53.2214	63.4748	58.3481	zinc finger CCCH-type containing 15 [Source:HGNC Symbol;Acc:29528]
ENO1	yes	protein_coding	58.5058	58.1482	58.327	enolase 1, (alpha) [Source:HGNC Symbol;Acc:3350]
EEF1G	yes	protein_coding	69.4521	45.7196	57.5858	eukaryotic translation elongation factor 1 gamma [Source:HGNC Symbol;Acc:3213]
TSPAN14	yes	protein_coding	60.0156	54.1533	57.0845	tetraspanin 14 [Source:HGNC Symbol;Acc:23303]
C12orf49	yes	protein_coding	56.6185	54.5972	55.6079	chromosome 12 open reading frame 49 [Source:HGNC Symbol;Acc:26128]
RPL7A	yes	protein_coding	59.6382	51.49	55.5641	ribosomal protein L7a [Source:HGNC Symbol;Acc:10364]
CCT6A	yes	protein_coding	55.4862	54.5972	55.0417	chaperonin containing TCP1, subunit 6A (zeta 1) [Source:HGNC Symbol;Acc:1620]
SLC39A14	yes	protein_coding	43.4075	65.6942	54.5509	solute carrier family 39 (zinc transporter), member 14 [Source:HGNC Symbol;Acc:20858]
ZW10	yes	protein_coding	67.1873	41.7247	54.456	zw10 kinetochore protein [Source:HGNC Symbol;Acc:13194]
NPLOC4	yes	protein_coding	58.8833	49.7145	54.2989	nuclear protein localization 4 homolog (S. cerevisiae) [Source:HGNC Symbol;Acc:18261]
CANX	yes	protein_coding	48.6919	59.4799	54.0859	calnexin [Source:HGNC Symbol;Acc:1473]
SESN2	yes	protein_coding	61.5255	46.6074	54.0664	sestrin 2 [Source:HGNC Symbol;Acc:20746]
HSDL1	yes	protein_coding	57.7509	50.1584	53.9547	hydroxysteroid dehydrogenase like 1 [Source:HGNC Symbol;Acc:16475]
ARPC1A	yes	protein_coding	52.844	54.1533	53.4986	actin related protein 2/3 complex, subunit 1A, 41kDa [Source:HGNC Symbol;Acc:703]
HIST1H4E	yes	protein_coding	67.9422	38.6175	53.2799	histone cluster 1, H4e [Source:HGNC Symbol;Acc:4790]
GORASP2	yes	protein_coding	54.7313	51.0462	52.8887	golgi reassembly stacking protein 2, 55kDa [Source:HGNC Symbol;Acc:17500]
TMED2	yes	protein_coding	58.5058	47.0512	52.7785	transmembrane emp24 domain trafficking protein 2 [Source:HGNC Symbol;Acc:16996]
DBR1	yes	protein_coding	49.4469	55.485	52.4659	debranching RNA lariats 1 [Source:HGNC Symbol;Acc:15594]
EIF2S3	yes	protein_coding	52.4665	52.3778	52.4222	eukaryotic translation initiation factor 2, subunit 3 gamma, 52kDa [Source:HGNC Symbol;Acc:3267]
AFF4	yes	protein_coding	44.9174	59.9238	52.4206	AF4/FMR2 family, member 4 [Source:HGNC Symbol;Acc:17869]
VCP	yes	protein_coding	51.7116	52.3778	52.0447	valosin containing protein [Source:HGNC Symbol;Acc:12666]
RPS20	yes	protein_coding	48.3145	55.485	51.8997	ribosomal protein S20 [Source:HGNC Symbol;Acc:10405]
SNRPB	yes	protein_coding	47.5596	55.9288	51.7442	small nuclear ribonucleoprotein polypeptides B and B1 [Source:HGNC Symbol;Acc:11153]
STK38L	yes	protein_coding	50.5792	52.8217	51.7005	serine/threonine kinase 38 like [Source:HGNC Symbol;Acc:17848]
NDRG1	yes	protein_coding	63.7902	39.5053	51.6478	N-myc downstream regulated 1 [Source:HGNC Symbol;Acc:7679]
GPI	yes	protein_coding	48.6919	54.5972	51.6446	glucose-6-phosphate isomerase [Source:HGNC Symbol;Acc:4458]
CALM1	yes	protein_coding	52.0891	51.0462	51.5676	calmodulin 1 (phosphorylase kinase, delta) [Source:HGNC Symbol;Acc:1442]
ANKRD52	yes	protein_coding	54.7313	48.3829	51.5571	ankyrin repeat domain 52 [Source:HGNC Symbol;Acc:26614]
ZBTB11	yes	protein_coding	49.8243	53.2656	51.5449	zinc finger and BTB domain containing 11 [Source:HGNC Symbol;Acc:16740]
ZNF664	yes	protein_coding	43.4075	59.4799	51.4437	zinc finger protein 664 [Source:HGNC Symbol;Acc:25406]
SRP72	yes	protein_coding	45.2948	55.485	50.3899	signal recognition particle 72kDa [Source:HGNC Symbol;Acc:11303]
FEM1B	yes	protein_coding	49.8243	50.6023	50.2133	fem-1 homolog b (C. elegans) [Source:HGNC Symbol;Acc:3649]
HMGN1	yes	protein_coding	44.9174	55.485	50.2012	high mobility group nucleosome binding domain 1 [Source:HGNC Symbol;Acc:4984]
YTHDF2	yes	protein_coding	46.4272	53.7094	50.0683	YTH domain family, member 2 [Source:HGNC Symbol;Acc:31675]
MAPK1IP1L	yes	protein_coding	43.785	55.9288	49.8569	mitogen-activated protein kinase 1 interacting protein 1-like [Source:HGNC Symbol;Acc:19840]
NT5DC2	yes	protein_coding	46.8047	52.8217	49.8132	5'-nucleotidase domain containing 2 [Source:HGNC Symbol;Acc:25717]
IPO7	yes	protein_coding	44.9174	54.5972	49.7573	importin 7 [Source:HGNC Symbol;Acc:9852]
CTPS1	yes	protein_coding	49.4469	49.7145	49.5807	CTP synthase 1 [Source:HGNC Symbol;Acc:2519]
PUM1	yes	protein_coding	45.6723	52.3778	49.025	pumilio RNA-binding family member 1 [Source:HGNC Symbol;Acc:14957]
UBE3C	yes	protein_coding	47.5596	50.1584	48.859	ubiquitin protein ligase E3C [Source:HGNC Symbol;Acc:16803]
RPS28	yes	protein_coding	45.2948	52.3778	48.8363	ribosomal protein S28 [Source:HGNC Symbol;Acc:10418]
GADD45B	yes	protein_coding	51.3341	46.1635	48.7488	growth arrest and DNA-damage-inducible, beta [Source:HGNC Symbol;Acc:4096]
THBS1	yes	protein_coding	49.0694	47.939	48.5042	thrombospondin 1 [Source:HGNC Symbol;Acc:11785]
SLC25A39	yes	protein_coding	48.3145	48.3829	48.3487	solute carrier family 25, member 39 [Source:HGNC Symbol;Acc:24279]
RPS23	yes	protein_coding	43.0301	53.2656	48.1478	ribosomal protein S23 [Source:HGNC Symbol;Acc:10410]
TTC3	yes	protein_coding	48.3145	47.4951	47.9048	tetratricopeptide repeat domain 3 [Source:HGNC Symbol;Acc:12393]
ARF4	yes	protein_coding	47.1821	48.3829	47.7825	ADP-ribosylation factor 4 [Source:HGNC Symbol;Acc:655]
HIST2H2BE	yes	protein_coding	41.8977	53.2656	47.5816	histone cluster 2, H2be [Source:HGNC Symbol;Acc:4760]
HIST1H2AC	yes	protein_coding	43.0301	51.49	47.2601	histone cluster 1, H2ac [Source:HGNC Symbol;Acc:4733]
SAT1	yes	protein_coding	35.8584	58.5921	47.2253	spermidine/spermine N1-acetyltransferase 1 [Source:HGNC Symbol;Acc:10540]
SLC35B4	yes	protein_coding	43.0301	51.0462	47.0381	solute carrier family 35 (UDP-xylose/UDP-N-acetylglucosamine transporter), member B4 [Source:HGNC Symbol;Acc:20584]
GFPT1	yes	protein_coding	43.785	50.1584	46.9717	glutamine--fructose-6-phosphate transaminase 1 [Source:HGNC Symbol;Acc:4241]
KCTD10	yes	protein_coding	44.1625	49.2706	46.7165	potassium channel tetramerization domain containing 10 [Source:HGNC Symbol;Acc:23236]
SRSF7	yes	protein_coding	44.1625	49.2706	46.7165	serine/arginine-rich splicing factor 7 [Source:HGNC Symbol;Acc:10789]
CHCHD2	yes	protein_coding	33.9711	59.036	46.5036	coiled-coil-helix-coiled-coil-helix domain containing 2 [Source:HGNC Symbol;Acc:21645]
GSPT1	yes	protein_coding	40.0104	52.8217	46.4161	G1 to S phase transition 1 [Source:HGNC Symbol;Acc:4621]
NFE2L1	yes	protein_coding	45.2948	47.4951	46.395	nuclear factor, erythroid 2-like 1 [Source:HGNC Symbol;Acc:7781]
GCLC	yes	protein_coding	39.2555	52.8217	46.0386	glutamate-cysteine ligase, catalytic subunit [Source:HGNC Symbol;Acc:4311]
SLC1A5	yes	protein_coding	46.0497	45.2757	45.6627	solute carrier family 1 (neutral amino acid transporter), member 5 [Source:HGNC Symbol;Acc:10943]
C1GALT1	yes	protein_coding	36.2359	54.1533	45.1946	core 1 synthase, glycoprotein-N-acetylgalactosamine 3-beta-galactosyltransferase, 1 [Source:HGNC Symbol;Acc:24337]
PTMS	yes	protein_coding	46.4272	43.9441	45.1856	parathymosin [Source:HGNC Symbol;Acc:9629]
NONO	yes	protein_coding	52.4665	37.7298	45.0981	non-POU domain containing, octamer-binding [Source:HGNC Symbol;Acc:7871]
CALM3	yes	protein_coding	54.7313	35.0665	44.8989	calmodulin 3 (phosphorylase kinase, delta) [Source:HGNC Symbol;Acc:1449]
ZNF791	yes	protein_coding	42.6526	47.0512	44.8519	zinc finger protein 791 [Source:HGNC Symbol;Acc:26895]
RPIA	yes	protein_coding	47.1821	42.1686	44.6753	ribose 5-phosphate isomerase A [Source:HGNC Symbol;Acc:10297]
ANXA2	yes	protein_coding	45.2948	43.9441	44.6195	annexin A2 [Source:HGNC Symbol;Acc:537]
EIF3L	yes	protein_coding	43.0301	46.1635	44.5968	eukaryotic translation initiation factor 3, subunit L [Source:HGNC Symbol;Acc:18138]
FSCN1	yes	protein_coding	48.3145	40.393	44.3538	fascin homolog 1, actin-bundling protein (Strongylocentrotus purpuratus) [Source:HGNC Symbol;Acc:11148]
TXN	yes	protein_coding	41.8977	45.7196	43.8087	thioredoxin [Source:HGNC Symbol;Acc:12435]
RPS24	yes	protein_coding	43.4075	43.9441	43.6758	ribosomal protein S24 [Source:HGNC Symbol;Acc:10411]
XRCC6	yes	protein_coding	34.3486	52.8217	43.5851	X-ray repair complementing defective repair in Chinese hamster cells 6 [Source:HGNC Symbol;Acc:4055]
MFHAS1	yes	protein_coding	37.3682	49.7145	43.5414	malignant fibrous histiocytoma amplified sequence 1 [Source:HGNC Symbol;Acc:16982]
GNA11	yes	protein_coding	46.0497	40.393	43.2214	guanine nucleotide binding protein (G protein), alpha 11 (Gq class) [Source:HGNC Symbol;Acc:4379]
HSPE1	yes	protein_coding	41.8977	44.388	43.1428	heat shock 10kDa protein 1 [Source:HGNC Symbol;Acc:5269]
PAICS	yes	protein_coding	39.633	46.1635	42.8982	phosphoribosylaminoimidazole carboxylase, phosphoribosylaminoimidazole succinocarboxamide synthetase [Source:HGNC Symbol;Acc:8587]
TFDP1	yes	protein_coding	42.2752	43.5002	42.8877	transcription factor Dp-1 [Source:HGNC Symbol;Acc:11749]
HIST1H2AG	yes	protein_coding	41.1428	44.388	42.7654	histone cluster 1, H2ag [Source:HGNC Symbol;Acc:4737]
METTL16	yes	protein_coding	42.2752	43.0563	42.6657	methyltransferase like 16 [Source:HGNC Symbol;Acc:28484]
FAM53C	yes	protein_coding	40.0104	45.2757	42.6431	family with sequence similarity 53, member C [Source:HGNC Symbol;Acc:1336]
RPL18	yes	protein_coding	35.8584	49.2706	42.5645	ribosomal protein L18 [Source:HGNC Symbol;Acc:10310]
NMT1	yes	protein_coding	47.937	36.842	42.3895	N-myristoyltransferase 1 [Source:HGNC Symbol;Acc:7857]
NTSR1	yes	protein_coding	43.4075	41.2808	42.3442	neurotensin receptor 1 (high affinity) [Source:HGNC Symbol;Acc:8039]
TXLNA	yes	protein_coding	40.3879	43.9441	42.166	taxilin alpha [Source:HGNC Symbol;Acc:30685]
ATP6V1G1	yes	protein_coding	29.8191	53.7094	41.7643	ATPase, H+ transporting, lysosomal 13kDa, V1 subunit G1 [Source:HGNC Symbol;Acc:864]
RPL19	yes	protein_coding	40.7653	42.6124	41.6889	ribosomal protein L19 [Source:HGNC Symbol;Acc:10312]
TUBB3	yes	protein_coding	41.8977	41.2808	41.5893	tubulin, beta 3 class III [Source:HGNC Symbol;Acc:20772]
ZCCHC3	yes	protein_coding	34.726	48.3829	41.5545	zinc finger, CCHC domain containing 3 [Source:HGNC Symbol;Acc:16230]
DDX17	yes	protein_coding	37.7457	45.2757	41.5107	DEAD (Asp-Glu-Ala-Asp) box helicase 17 [Source:HGNC Symbol;Acc:2740]
MTA2	yes	protein_coding	43.4075	39.5053	41.4564	metastasis associated 1 family, member 2 [Source:HGNC Symbol;Acc:7411]
RNF213	yes	protein_coding	38.8781	43.9441	41.4111	ring finger protein 213 [Source:HGNC Symbol;Acc:14539]
RPL3	yes	protein_coding	41.8977	40.393	41.1454	ribosomal protein L3 [Source:HGNC Symbol;Acc:10332]
RPL28	yes	protein_coding	38.8781	43.0563	40.9672	ribosomal protein L28 [Source:HGNC Symbol;Acc:10330]
KLHDC10	yes	protein_coding	36.9908	44.8318	40.9113	kelch domain containing 10 [Source:HGNC Symbol;Acc:22194]
ADRM1	yes	protein_coding	50.2018	31.5155	40.8586	adhesion regulating molecule 1 [Source:HGNC Symbol;Acc:15759]
ID3	yes	protein_coding	39.2555	42.1686	40.712	inhibitor of DNA binding 3, dominant negative helix-loop-helix protein [Source:HGNC Symbol;Acc:5362]
RPL22	yes	protein_coding	45.2948	35.9543	40.6245	ribosomal protein L22 [Source:HGNC Symbol;Acc:10315]
RPS8	yes	protein_coding	35.8584	45.2757	40.5671	ribosomal protein S8 [Source:HGNC Symbol;Acc:10441]
RPL32	yes	protein_coding	41.5203	39.5053	40.5128	ribosomal protein L32 [Source:HGNC Symbol;Acc:10336]
MYH9	yes	protein_coding	43.0301	37.7298	40.3799	myosin, heavy chain 9, non-muscle [Source:HGNC Symbol;Acc:7579]
EEF1D	yes	protein_coding	44.1625	36.3981	40.2803	eukaryotic translation elongation factor 1 delta (guanine nucleotide exchange protein) [Source:HGNC Symbol;Acc:3211]
YWHAE	yes	protein_coding	35.1035	44.8318	39.9677	tyrosine 3-monooxygenase/tryptophan 5-monooxygenase activation protein, epsilon [Source:HGNC Symbol;Acc:12851]
HCFC1	yes	protein_coding	47.1821	32.4032	39.7927	host cell factor C1 (VP16-accessory protein) [Source:HGNC Symbol;Acc:4839]
SIAH2	yes	protein_coding	37.3682	42.1686	39.7684	siah E3 ubiquitin protein ligase 2 [Source:HGNC Symbol;Acc:10858]
TTLL12	yes	protein_coding	40.7653	38.6175	39.6914	tubulin tyrosine ligase-like family, member 12 [Source:HGNC Symbol;Acc:28974]
PLA2G12A	yes	protein_coding	41.5203	37.2859	39.4031	phospholipase A2, group XIIA [Source:HGNC Symbol;Acc:18554]
NUDT19	yes	protein_coding	34.3486	43.9441	39.1463	nudix (nucleoside diphosphate linked moiety X)-type motif 19 [Source:HGNC Symbol;Acc:32036]
TIMM17A	yes	protein_coding	36.9908	41.2808	39.1358	translocase of inner mitochondrial membrane 17 homolog A (yeast) [Source:HGNC Symbol;Acc:17315]
DNTTIP2	yes	protein_coding	40.3879	37.2859	38.8369	deoxynucleotidyltransferase, terminal, interacting protein 2 [Source:HGNC Symbol;Acc:24013]
PLIN3	yes	protein_coding	38.1231	39.5053	38.8142	perilipin 3 [Source:HGNC Symbol;Acc:16893]
EGLN1	yes	protein_coding	35.8584	41.7247	38.7915	egl-9 family hypoxia-inducible factor 1 [Source:HGNC Symbol;Acc:1232]
BIRC5	yes	protein_coding	37.3682	39.5053	38.4368	baculoviral IAP repeat containing 5 [Source:HGNC Symbol;Acc:593]
DCAF13	yes	protein_coding	43.0301	33.7349	38.3825	DDB1 and CUL4 associated factor 13 [Source:HGNC Symbol;Acc:24535]
RPL27	yes	protein_coding	33.2162	43.5002	38.3582	ribosomal protein L27 [Source:HGNC Symbol;Acc:10328]
ATP6V1C1	yes	protein_coding	35.8584	40.393	38.1257	ATPase, H+ transporting, lysosomal 42kDa, V1 subunit C1 [Source:HGNC Symbol;Acc:856]
PHLDA2	yes	protein_coding	35.4809	40.393	37.937	pleckstrin homology-like domain, family A, member 2 [Source:HGNC Symbol;Acc:12385]
GRINA	yes	protein_coding	33.9711	41.2808	37.626	glutamate receptor, ionotropic, N-methyl D-aspartate-associated protein 1 (glutamate binding) [Source:HGNC Symbol;Acc:4589]
LRRC59	yes	protein_coding	38.1231	36.842	37.4826	leucine rich repeat containing 59 [Source:HGNC Symbol;Acc:28817]
CNN3	yes	protein_coding	35.4809	39.0614	37.2712	calponin 3, acidic [Source:HGNC Symbol;Acc:2157]
VTI1A	yes	protein_coding	41.1428	33.291	37.2169	vesicle transport through interaction with t-SNAREs 1A [Source:HGNC Symbol;Acc:17792]
PAPSS2	yes	protein_coding	33.5937	40.393	36.9934	3'-phosphoadenosine 5'-phosphosulfate synthase 2 [Source:HGNC Symbol;Acc:8604]
TCP1	yes	protein_coding	39.633	33.7349	36.6839	t-complex 1 [Source:HGNC Symbol;Acc:11655]
ANKLE2	yes	protein_coding	35.4809	37.7298	36.6054	ankyrin repeat and LEM domain containing 2 [Source:HGNC Symbol;Acc:29101]
CHD1	yes	protein_coding	36.6133	36.3981	36.5057	chromodomain helicase DNA binding protein 1 [Source:HGNC Symbol;Acc:1915]
CCNG1	yes	protein_coding	35.1035	37.7298	36.4166	cyclin G1 [Source:HGNC Symbol;Acc:1592]
XPOT	yes	protein_coding	37.7457	35.0665	36.4061	exportin, tRNA [Source:HGNC Symbol;Acc:12826]
CBFB	yes	protein_coding	32.8388	39.9492	36.394	core-binding factor, beta subunit [Source:HGNC Symbol;Acc:1539]
WSB2	yes	protein_coding	35.8584	36.842	36.3502	WD repeat and SOCS box containing 2 [Source:HGNC Symbol;Acc:19222]
GLTP	yes	protein_coding	45.2948	27.0767	36.1857	glycolipid transfer protein [Source:HGNC Symbol;Acc:24867]
WDR1	yes	protein_coding	35.4809	36.3981	35.9395	WD repeat domain 1 [Source:HGNC Symbol;Acc:12754]
C11orf24	yes	protein_coding	39.633	31.9593	35.7962	chromosome 11 open reading frame 24 [Source:HGNC Symbol;Acc:1174]
ALKBH5	yes	protein_coding	36.2359	34.6226	35.4292	alkB, alkylation repair homolog 5 (E. coli) [Source:HGNC Symbol;Acc:25996]
STT3B	yes	protein_coding	34.726	35.5104	35.1182	STT3B, subunit of the oligosaccharyltransferase complex (catalytic) [Source:HGNC Symbol;Acc:30611]
ZNF207	yes	protein_coding	36.6133	33.291	34.9521	zinc finger protein 207 [Source:HGNC Symbol;Acc:12998]
OSMR	yes	protein_coding	32.8388	36.842	34.8404	oncostatin M receptor [Source:HGNC Symbol;Acc:8507]
PRNP	yes	protein_coding	38.1231	31.5155	34.8193	prion protein [Source:HGNC Symbol;Acc:9449]
FUBP1	yes	protein_coding	28.3093	41.2808	34.795	far upstream element (FUSE) binding protein 1 [Source:HGNC Symbol;Acc:4004]
CEBPG	yes	protein_coding	36.6133	32.8471	34.7302	CCAAT/enhancer binding protein (C/EBP), gamma [Source:HGNC Symbol;Acc:1837]
AP2S1	yes	protein_coding	37.7457	31.5155	34.6306	adaptor-related protein complex 2, sigma 1 subunit [Source:HGNC Symbol;Acc:565]
RPL21	yes	protein_coding	36.9908	31.9593	34.4751	ribosomal protein L21 [Source:HGNC Symbol;Acc:10313]
PAIP1	yes	protein_coding	35.1035	33.7349	34.4192	poly(A) binding protein interacting protein 1 [Source:HGNC Symbol;Acc:16945]
MYLIP	yes	protein_coding	32.8388	35.5104	34.1746	myosin regulatory light chain interacting protein [Source:HGNC Symbol;Acc:21155]
MMGT1	yes	protein_coding	35.8584	32.4032	34.1308	membrane magnesium transporter 1 [Source:HGNC Symbol;Acc:28100]
APPL1	yes	protein_coding	30.9515	36.842	33.8967	adaptor protein, phosphotyrosine interaction, PH domain and leucine zipper containing 1 [Source:HGNC Symbol;Acc:24035]
SLTM	yes	protein_coding	39.2555	28.4083	33.8319	SAFB-like, transcription modulator [Source:HGNC Symbol;Acc:20709]
EMP1	yes	protein_coding	30.574	36.3981	33.4861	epithelial membrane protein 1 [Source:HGNC Symbol;Acc:3333]
CYB5B	yes	protein_coding	28.3093	38.1736	33.2415	cytochrome b5 type B (outer mitochondrial membrane) [Source:HGNC Symbol;Acc:24374]
DTD1	yes	protein_coding	33.5937	32.8471	33.2204	D-tyrosyl-tRNA deacylase 1 [Source:HGNC Symbol;Acc:16219]
CNOT7	yes	protein_coding	31.3289	34.6226	32.9758	CCR4-NOT transcription complex, subunit 7 [Source:HGNC Symbol;Acc:14101]
ARL5B	yes	protein_coding	33.2162	32.4032	32.8097	ADP-ribosylation factor-like 5B [Source:HGNC Symbol;Acc:23052]
LONRF1	yes	protein_coding	35.1035	29.7399	32.4217	LON peptidase N-terminal domain and ring finger 1 [Source:HGNC Symbol;Acc:26302]
MRPS23	yes	protein_coding	27.1769	37.2859	32.2314	mitochondrial ribosomal protein S23 [Source:HGNC Symbol;Acc:14509]
SMARCD1	yes	protein_coding	29.4416	34.6226	32.0321	SWI/SNF related, matrix associated, actin dependent regulator of chromatin, subfamily d, member 1 [Source:HGNC Symbol;Acc:11106]
HDAC3	yes	protein_coding	30.9515	32.8471	31.8993	histone deacetylase 3 [Source:HGNC Symbol;Acc:4854]
GSTP1	yes	protein_coding	29.0642	34.6226	31.8434	glutathione S-transferase pi 1 [Source:HGNC Symbol;Acc:4638]
NDUFV2	yes	protein_coding	32.8388	30.6277	31.7332	NADH dehydrogenase (ubiquinone) flavoprotein 2, 24kDa [Source:HGNC Symbol;Acc:7717]
TAF1D	yes	protein_coding	27.9318	35.5104	31.7211	TATA box binding protein (TBP)-associated factor, RNA polymerase I, D, 41kDa [Source:HGNC Symbol;Acc:28759]
UBL4A	yes	protein_coding	33.2162	30.1838	31.7	ubiquitin-like 4A [Source:HGNC Symbol;Acc:12505]
FBXO45	yes	protein_coding	32.8388	30.1838	31.5113	F-box protein 45 [Source:HGNC Symbol;Acc:29148]
GEM	yes	protein_coding	32.4613	30.1838	31.3226	GTP binding protein overexpressed in skeletal muscle [Source:HGNC Symbol;Acc:4234]
CAV2	yes	protein_coding	32.0838	29.7399	30.9119	caveolin 2 [Source:HGNC Symbol;Acc:1528]
DCUN1D3	yes	protein_coding	33.2162	28.4083	30.8123	DCN1, defective in cullin neddylation 1, domain containing 3 [Source:HGNC Symbol;Acc:28734]
UBA52	yes	protein_coding	28.6867	32.8471	30.7669	ubiquitin A-52 residue ribosomal protein fusion product 1 [Source:HGNC Symbol;Acc:12458]
RCN2	yes	protein_coding	32.0838	29.2961	30.6899	reticulocalbin 2, EF-hand calcium binding domain [Source:HGNC Symbol;Acc:9935]
GEMIN4	yes	protein_coding	27.9318	33.291	30.6114	gem (nuclear organelle) associated protein 4 [Source:HGNC Symbol;Acc:15717]
PSMC5	yes	protein_coding	28.3093	32.8471	30.5782	proteasome (prosome, macropain) 26S subunit, ATPase, 5 [Source:HGNC Symbol;Acc:9552]
CD151	yes	protein_coding	36.6133	23.9695	30.2914	CD151 molecule (Raph blood group) [Source:HGNC Symbol;Acc:1630]
SERINC1	yes	protein_coding	31.7064	28.8522	30.2793	serine incorporator 1 [Source:HGNC Symbol;Acc:13464]
TMOD3	yes	protein_coding	30.574	29.7399	30.157	tropomodulin 3 (ubiquitous) [Source:HGNC Symbol;Acc:11873]
SNRNP48	yes	protein_coding	21.8925	38.1736	30.0331	small nuclear ribonucleoprotein 48kDa (U11/U12) [Source:HGNC Symbol;Acc:21368]
CDC42EP1	yes	protein_coding	30.1966	29.7399	29.9682	CDC42 effector protein (Rho GTPase binding) 1 [Source:HGNC Symbol;Acc:17014]
KIFC2	yes	protein_coding	28.3093	31.0716	29.6904	kinesin family member C2 [Source:HGNC Symbol;Acc:29530]
RPL37A	yes	protein_coding	29.4416	29.7399	29.5908	ribosomal protein L37a [Source:HGNC Symbol;Acc:10348]
GPX4	yes	protein_coding	29.0642	29.7399	29.4021	glutathione peroxidase 4 [Source:HGNC Symbol;Acc:4556]
INTS5	yes	protein_coding	30.1966	28.4083	29.3024	integrator complex subunit 5 [Source:HGNC Symbol;Acc:29352]
MAN1A1	yes	protein_coding	31.3289	27.0767	29.2028	mannosidase, alpha, class 1A, member 1 [Source:HGNC Symbol;Acc:6821]
APPBP2	yes	protein_coding	29.4416	28.8522	29.1469	amyloid beta precursor protein (cytoplasmic tail) binding protein 2 [Source:HGNC Symbol;Acc:622]
ZCCHC8	yes	protein_coding	24.9122	32.8471	28.8796	zinc finger, CCHC domain containing 8 [Source:HGNC Symbol;Acc:25265]
EEF1B2	yes	protein_coding	24.9122	32.4032	28.6577	eukaryotic translation elongation factor 1 beta 2 [Source:HGNC Symbol;Acc:3208]
PAK2	yes	protein_coding	27.5544	29.2961	28.4252	p21 protein (Cdc42/Rac)-activated kinase 2 [Source:HGNC Symbol;Acc:8591]
PSME4	yes	protein_coding	22.6474	33.7349	28.1911	proteasome (prosome, macropain) activator subunit 4 [Source:HGNC Symbol;Acc:20635]
CUL1	yes	protein_coding	29.4416	26.6328	28.0372	cullin 1 [Source:HGNC Symbol;Acc:2551]
HNRNPM	yes	protein_coding	27.9318	27.9644	27.9481	heterogeneous nuclear ribonucleoprotein M [Source:HGNC Symbol;Acc:5046]
MAP2K3	yes	protein_coding	29.8191	25.745	27.7821	mitogen-activated protein kinase kinase 3 [Source:HGNC Symbol;Acc:6843]
MOGS	yes	protein_coding	28.6867	26.6328	27.6598	mannosyl-oligosaccharide glucosidase [Source:HGNC Symbol;Acc:24862]
GEMIN5	yes	protein_coding	27.5544	27.5205	27.5374	gem (nuclear organelle) associated protein 5 [Source:HGNC Symbol;Acc:20043]
RANBP1	yes	protein_coding	25.2896	29.7399	27.5148	RAN binding protein 1 [Source:HGNC Symbol;Acc:9847]
CTTN	yes	protein_coding	29.0642	25.745	27.4046	cortactin [Source:HGNC Symbol;Acc:3338]
ZNF35	yes	protein_coding	30.574	23.0817	26.8279	zinc finger protein 35 [Source:HGNC Symbol;Acc:13099]
PPP1R14B	yes	protein_coding	29.4416	23.5256	26.4836	protein phosphatase 1, regulatory (inhibitor) subunit 14B [Source:HGNC Symbol;Acc:9057]
TARDBP	yes	protein_coding	29.0642	23.5256	26.2949	TAR DNA binding protein [Source:HGNC Symbol;Acc:11571]
TOP2A	yes	protein_coding	24.9122	27.5205	26.2163	topoisomerase (DNA) II alpha 170kDa [Source:HGNC Symbol;Acc:11989]
ARGLU1	yes	protein_coding	30.1966	22.194	26.1953	arginine and glutamate rich 1 [Source:HGNC Symbol;Acc:25482]
TROVE2	yes	protein_coding	26.0445	26.1889	26.1167	TROVE domain family, member 2 [Source:HGNC Symbol;Acc:11313]
CAPZA2	yes	protein_coding	18.4954	33.7349	26.1151	capping protein (actin filament) muscle Z-line, alpha 2 [Source:HGNC Symbol;Acc:1490]
FXYD5	yes	protein_coding	27.1769	24.8573	26.0171	FXYD domain containing ion transport regulator 5 [Source:HGNC Symbol;Acc:4029]
TMEM184C	yes	protein_coding	24.5347	27.0767	25.8057	transmembrane protein 184C [Source:HGNC Symbol;Acc:25587]
GBA2	yes	protein_coding	29.8191	21.3062	25.5627	glucosidase, beta (bile acid) 2 [Source:HGNC Symbol;Acc:18986]
NHLRC2	yes	protein_coding	20.0052	30.6277	25.3165	NHL repeat containing 2 [Source:HGNC Symbol;Acc:24731]
BAZ1A	yes	protein_coding	30.574	19.9746	25.2743	bromodomain adjacent to zinc finger domain, 1A [Source:HGNC Symbol;Acc:960]
HP1BP3	yes	protein_coding	24.9122	25.3011	25.1066	heterochromatin protein 1, binding protein 3 [Source:HGNC Symbol;Acc:24973]
TRABD	yes	protein_coding	23.0249	27.0767	25.0508	TraB domain containing [Source:HGNC Symbol;Acc:28805]
ACP1	yes	protein_coding	23.4023	26.6328	25.0176	acid phosphatase 1, soluble [Source:HGNC Symbol;Acc:122]
ARIH1	yes	protein_coding	24.9122	24.4134	24.6628	ariadne RBR E3 ubiquitin protein ligase 1 [Source:HGNC Symbol;Acc:689]
URB1	yes	protein_coding	22.6474	26.1889	24.4182	URB1 ribosome biogenesis 1 homolog (S. cerevisiae) [Source:HGNC Symbol;Acc:17344]
KEAP1	yes	protein_coding	23.0249	25.745	24.3849	kelch-like ECH-associated protein 1 [Source:HGNC Symbol;Acc:23177]
CRYBG3	yes	protein_coding	23.4023	24.8573	24.1298	Beta/gamma crystallin domain-containing protein 3; cDNA FLJ60082, weakly similar to Uro-adherence factor A [Source:UniProtKB/TrEMBL;Acc:B4DLE8]
FAU	yes	protein_coding	23.4023	24.4134	23.9079	Finkel-Biskis-Reilly murine sarcoma virus (FBR-MuSV) ubiquitously expressed [Source:HGNC Symbol;Acc:3597]
PPP1R15A	yes	protein_coding	20.3827	27.0767	23.7297	protein phosphatase 1, regulatory subunit 15A [Source:HGNC Symbol;Acc:14375]
HOXB6	yes	protein_coding	20.7601	26.6328	23.6965	homeobox B6 [Source:HGNC Symbol;Acc:5117]
HIST2H2BF	yes	protein_coding	20.7601	26.1889	23.4745	histone cluster 2, H2bf [Source:HGNC Symbol;Acc:24700]
CDC20	yes	protein_coding	21.8925	24.8573	23.3749	cell division cycle 20 [Source:HGNC Symbol;Acc:1723]
MED28	yes	protein_coding	21.8925	24.8573	23.3749	mediator complex subunit 28 [Source:HGNC Symbol;Acc:24628]
ZNF263	yes	protein_coding	20.7601	25.745	23.2526	zinc finger protein 263 [Source:HGNC Symbol;Acc:13056]
CDCA5	yes	protein_coding	17.7405	28.4083	23.0744	cell division cycle associated 5 [Source:HGNC Symbol;Acc:14626]
IPPK	yes	protein_coding	20.3827	25.745	23.0638	inositol 1,3,4,5,6-pentakisphosphate 2-kinase [Source:HGNC Symbol;Acc:14645]
CLU	yes	protein_coding	26.7994	18.6429	22.7212	clusterin [Source:HGNC Symbol;Acc:2095]
SLC16A3	yes	protein_coding	24.5347	20.4185	22.4766	solute carrier family 16 (monocarboxylate transporter), member 3 [Source:HGNC Symbol;Acc:10924]
ARFGEF1	yes	protein_coding	22.6474	22.194	22.4207	ADP-ribosylation factor guanine nucleotide-exchange factor 1 (brefeldin A-inhibited) [Source:HGNC Symbol;Acc:15772]
MTPAP	yes	protein_coding	24.9122	19.5307	22.2214	mitochondrial poly(A) polymerase [Source:HGNC Symbol;Acc:25532]
SLC8B1	yes	protein_coding	29.0642	15.0919	22.078	solute carrier family 8 (sodium/lithium/calcium exchanger), member B1 [Source:HGNC Symbol;Acc:26175]
YDJC	yes	protein_coding	21.8925	21.7501	21.8213	YdjC homolog (bacterial) [Source:HGNC Symbol;Acc:27158]
SAE1	yes	protein_coding	16.9856	26.6328	21.8092	SUMO1 activating enzyme subunit 1 [Source:HGNC Symbol;Acc:30660]
EIF4A3	yes	protein_coding	24.1572	19.0868	21.622	eukaryotic translation initiation factor 4A3 [Source:HGNC Symbol;Acc:18683]
MMS22L	yes	protein_coding	20.0052	23.0817	21.5435	MMS22-like, DNA repair protein [Source:HGNC Symbol;Acc:21475]
MT1X	yes	protein_coding	23.7798	18.1991	20.9894	metallothionein 1X [Source:HGNC Symbol;Acc:7405]
SGTA	yes	protein_coding	20.0052	21.3062	20.6557	small glutamine-rich tetratricopeptide repeat (TPR)-containing, alpha [Source:HGNC Symbol;Acc:10819]
HOXB9	yes	protein_coding	22.6474	18.6429	20.6452	homeobox B9 [Source:HGNC Symbol;Acc:5120]
CACUL1	yes	protein_coding	21.515	19.5307	20.5229	CDK2-associated, cullin domain 1 [Source:HGNC Symbol;Acc:23727]
GUK1	yes	protein_coding	20.3827	20.4185	20.4006	guanylate kinase 1 [Source:HGNC Symbol;Acc:4693]
TUBB2A	yes	protein_coding	20.0052	20.4185	20.2118	tubulin, beta 2A class IIa [Source:HGNC Symbol;Acc:12412]
DESI1	yes	protein_coding	17.363	22.6379	20.0004	desumoylating isopeptidase 1 [Source:HGNC Symbol;Acc:24577]
SPATA2L	yes	protein_coding	20.7601	19.0868	19.9235	spermatogenesis associated 2-like [Source:HGNC Symbol;Acc:28393]
SNRPD1	yes	protein_coding	20.3827	18.1991	19.2909	small nuclear ribonucleoprotein D1 polypeptide 16kDa [Source:HGNC Symbol;Acc:11158]
RDH10	yes	protein_coding	18.4954	19.9746	19.235	retinol dehydrogenase 10 (all-trans) [Source:HGNC Symbol;Acc:19975]
TERF2IP	yes	protein_coding	16.2306	21.7501	18.9904	telomeric repeat binding factor 2, interacting protein [Source:HGNC Symbol;Acc:19246]
TMEM41B	yes	protein_coding	18.8728	19.0868	18.9798	transmembrane protein 41B [Source:HGNC Symbol;Acc:28948]
PLEKHJ1	yes	protein_coding	12.0786	25.745	18.9118	pleckstrin homology domain containing, family J member 1 [Source:HGNC Symbol;Acc:18211]
ANAPC13	yes	protein_coding	13.211	24.4134	18.8122	anaphase promoting complex subunit 13 [Source:HGNC Symbol;Acc:24540]
IFNAR1	yes	protein_coding	14.7208	22.6379	18.6793	interferon (alpha, beta and omega) receptor 1 [Source:HGNC Symbol;Acc:5432]
C1QBP	yes	protein_coding	21.1376	15.9797	18.5586	complement component 1, q subcomponent binding protein [Source:HGNC Symbol;Acc:1243]
RBX1	yes	protein_coding	13.211	23.5256	18.3683	ring-box 1, E3 ubiquitin protein ligase [Source:HGNC Symbol;Acc:9928]
CRIP1	yes	protein_coding	20.0052	16.4235	18.2144	cysteine-rich protein 1 (intestinal) [Source:HGNC Symbol;Acc:2360]
HIST1H2AI	yes	protein_coding	15.4757	20.4185	17.9471	histone cluster 1, H2ai [Source:HGNC Symbol;Acc:4725]
STK11	yes	protein_coding	18.1179	17.7552	17.9366	serine/threonine kinase 11 [Source:HGNC Symbol;Acc:11389]
NUDT5	yes	protein_coding	18.4954	17.3113	17.9033	nudix (nucleoside diphosphate linked moiety X)-type motif 5 [Source:HGNC Symbol;Acc:8052]
JTB	yes	protein_coding	18.4954	16.8674	17.6814	jumping translocation breakpoint [Source:HGNC Symbol;Acc:6201]
MRPS12	yes	protein_coding	16.9856	18.1991	17.5923	mitochondrial ribosomal protein S12 [Source:HGNC Symbol;Acc:10380]
DDA1	yes	protein_coding	12.8335	21.7501	17.2918	DET1 and DDB1 associated 1 [Source:HGNC Symbol;Acc:28360]
STUB1	yes	protein_coding	20.0052	14.2041	17.1047	STIP1 homology and U-box containing protein 1, E3 ubiquitin protein ligase [Source:HGNC Symbol;Acc:11427]
PI4K2B	yes	protein_coding	15.0983	19.0868	17.0926	phosphatidylinositol 4-kinase type 2 beta [Source:HGNC Symbol;Acc:18215]
GNAI3	yes	protein_coding	17.7405	16.4235	17.082	guanine nucleotide binding protein (G protein), alpha inhibiting activity polypeptide 3 [Source:HGNC Symbol;Acc:4387]
UBE2N	yes	protein_coding	21.1376	12.8725	17.005	ubiquitin-conjugating enzyme E2N [Source:HGNC Symbol;Acc:12492]
NAP1L1	yes	protein_coding	18.1179	15.0919	16.6049	nucleosome assembly protein 1-like 1 [Source:HGNC Symbol;Acc:7637]
ZDHHC12	yes	protein_coding	20.7601	12.4286	16.5944	zinc finger, DHHC-type containing 12 [Source:HGNC Symbol;Acc:19159]
WDR74	yes	protein_coding	21.1376	11.9848	16.5612	WD repeat domain 74 [Source:HGNC Symbol;Acc:25529]
VTI1B	yes	protein_coding	15.0983	17.7552	16.4267	vesicle transport through interaction with t-SNAREs 1B [Source:HGNC Symbol;Acc:17793]
NDUFA4	yes	protein_coding	15.4757	16.8674	16.1716	NADH dehydrogenase (ubiquinone) 1 alpha subcomplex, 4, 9kDa [Source:HGNC Symbol;Acc:7687]
MRPS27	yes	protein_coding	16.2306	15.5358	15.8832	mitochondrial ribosomal protein S27 [Source:HGNC Symbol;Acc:14512]
LGALS3BP	yes	protein_coding	16.2306	15.5358	15.8832	lectin, galactoside-binding, soluble, 3 binding protein [Source:HGNC Symbol;Acc:6564]
RPS19BP1	yes	protein_coding	13.5884	17.7552	15.6718	ribosomal protein S19 binding protein 1 [Source:HGNC Symbol;Acc:28749]
FAM207A	yes	protein_coding	13.9659	17.3113	15.6386	family with sequence similarity 207, member A [Source:HGNC Symbol;Acc:15811]
FAM220A	yes	protein_coding	14.3434	16.8674	15.6054	family with sequence similarity 220, member A [Source:HGNC Symbol;Acc:22422]
DYNLT1	yes	protein_coding	12.0786	19.0868	15.5827	dynein, light chain, Tctex-type 1 [Source:HGNC Symbol;Acc:11697]
SPRYD3	yes	protein_coding	14.7208	16.4235	15.5722	SPRY domain containing 3 [Source:HGNC Symbol;Acc:25920]
COLGALT1	yes	protein_coding	16.6081	13.7603	15.1842	collagen beta(1-O)galactosyltransferase 1 [Source:HGNC Symbol;Acc:26182]
LRP10	yes	protein_coding	16.6081	13.7603	15.1842	low density lipoprotein receptor-related protein 10 [Source:HGNC Symbol;Acc:14553]
DHX29	yes	protein_coding	12.8335	17.3113	15.0724	DEAH (Asp-Glu-Ala-His) box polypeptide 29 [Source:HGNC Symbol;Acc:15815]
FKBP8	yes	protein_coding	13.9659	15.9797	14.9728	FK506 binding protein 8, 38kDa [Source:HGNC Symbol;Acc:3724]
CHD8	yes	protein_coding	11.7012	18.1991	14.9501	chromodomain helicase DNA binding protein 8 [Source:HGNC Symbol;Acc:20153]
TK1	yes	protein_coding	10.9463	18.6429	14.7946	thymidine kinase 1, soluble [Source:HGNC Symbol;Acc:11830]
ERP29	yes	protein_coding	12.8335	16.4235	14.6285	endoplasmic reticulum protein 29 [Source:HGNC Symbol;Acc:13799]
PPP1R37	yes	protein_coding	15.8532	12.8725	14.3628	protein phosphatase 1, regulatory subunit 37 [Source:HGNC Symbol;Acc:27607]
NUP107	yes	protein_coding	13.5884	15.0919	14.3402	nucleoporin 107kDa [Source:HGNC Symbol;Acc:29914]
ATP6V0C	yes	protein_coding	16.9856	11.097	14.0413	ATPase, H+ transporting, lysosomal 16kDa, V0 subunit c [Source:HGNC Symbol;Acc:855]
CREB3	yes	protein_coding	9.43642	18.6429	14.0397	cAMP responsive element binding protein 3 [Source:HGNC Symbol;Acc:2347]
GRWD1	yes	protein_coding	13.211	14.648	13.9295	glutamate-rich WD repeat containing 1 [Source:HGNC Symbol;Acc:21270]
NEK9	yes	protein_coding	13.211	14.648	13.9295	NIMA-related kinase 9 [Source:HGNC Symbol;Acc:18591]
L3HYPDH	yes	protein_coding	11.3237	16.4235	13.8736	L-3-hydroxyproline dehydratase (trans-) [Source:HGNC Symbol;Acc:20488]
FAM162A	yes	protein_coding	11.7012	14.648	13.1746	family with sequence similarity 162, member A [Source:HGNC Symbol;Acc:17865]
MYBL2	yes	protein_coding	12.0786	14.2041	13.1414	v-myb avian myeloblastosis viral oncogene homolog-like 2 [Source:HGNC Symbol;Acc:7548]
VMP1	yes	protein_coding	9.81388	16.4235	13.1187	vacuole membrane protein 1 [Source:HGNC Symbol;Acc:29559]
PLCD3	yes	protein_coding	12.4561	12.8725	12.6643	phospholipase C, delta 3 [Source:HGNC Symbol;Acc:9061]
MTIF2	yes	protein_coding	11.7012	12.8725	12.2868	mitochondrial translational initiation factor 2 [Source:HGNC Symbol;Acc:7441]
CCDC127	yes	protein_coding	12.4561	11.5409	11.9985	coiled-coil domain containing 127 [Source:HGNC Symbol;Acc:30520]
BZW2	yes	protein_coding	13.211	10.6531	11.9321	basic leucine zipper and W2 domains 2 [Source:HGNC Symbol;Acc:18808]
CAMK1	yes	protein_coding	13.211	9.76535	11.4882	calcium/calmodulin-dependent protein kinase I [Source:HGNC Symbol;Acc:1459]
PYCR2	yes	protein_coding	13.211	9.76535	11.4882	pyrroline-5-carboxylate reductase family, member 2 [Source:HGNC Symbol;Acc:30262]
S100A6	yes	protein_coding	10.9463	11.9848	11.4655	S100 calcium binding protein A6 [Source:HGNC Symbol;Acc:10496]
NPC2	yes	protein_coding	9.43642	13.3164	11.3764	Niemann-Pick disease, type C2 [Source:HGNC Symbol;Acc:14537]
RNF167	yes	protein_coding	8.30405	13.3164	10.8102	ring finger protein 167 [Source:HGNC Symbol;Acc:24544]
2017-03-01	yes	protein_coding	7.9266	12.8725	10.3996	mitochondrial amidoxime reducing component 1 [Source:HGNC Symbol;Acc:26189]
GNS	yes	protein_coding	11.3237	9.32147	10.3226	glucosamine (N-acetyl)-6-sulfatase [Source:HGNC Symbol;Acc:4422]
EXOSC4	yes	protein_coding	9.81388	10.6531	10.2335	exosome component 4 [Source:HGNC Symbol;Acc:18189]
OGFRL1	yes	protein_coding	11.3237	8.87759	10.1007	opioid growth factor receptor-like 1 [Source:HGNC Symbol;Acc:21378]

## Sheet: RISC bound unprocessed >10 read
Gene name	Processed into stacks	biotype	miRNA.Drosha.hFasL1.trimmed	miRNA.Drosha.hFasL2.trimmed	Average	description
TFCP2L1	no	protein_coding	9900.69	14763.4	12332.1	transcription factor CP2-like 1 [Source:HGNC Symbol;Acc:17925]
CTC1	no	protein_coding	4309.43	5271.51	4790.47	CTS telomere maintenance complex component 1 [Source:HGNC Symbol;Acc:26169]
TOR3A	no	protein_coding	4014.63	4278.56	4146.59	torsin family 3, member A [Source:HGNC Symbol;Acc:11997]
SHF	no	protein_coding	1775.93	1577.55	1676.74	Src homology 2 domain containing F [Source:HGNC Symbol;Acc:25116]
FGD6	no	protein_coding	1346.01	1877.17	1611.59	FYVE, RhoGEF and PH domain containing 6 [Source:HGNC Symbol;Acc:21740]
TNRC6B	no	protein_coding	1453.59	1475.46	1464.52	trinucleotide repeat containing 6B [Source:HGNC Symbol;Acc:29190]
MTRNR2L1	no	protein_coding	620.917	1596.64	1108.78	MT-RNR2-like 1 [Source:HGNC Symbol;Acc:37155]
VPS13D	no	protein_coding	1031.21	980.53	1005.87	vacuolar protein sorting 13 homolog D (S. cerevisiae) [Source:HGNC Symbol;Acc:23595]
GLUL	no	protein_coding	960.628	850.473	905.551	glutamate-ammonia ligase [Source:HGNC Symbol;Acc:4341]
MTRNR2L8	no	protein_coding	958.741	786.111	872.426	MT-RNR2-like 8 [Source:HGNC Symbol;Acc:37165]
KCNB2	no	protein_coding	868.151	738.616	803.383	potassium voltage-gated channel, Shab-related subfamily, member 2 [Source:HGNC Symbol;Acc:6232]
ZNF773	no	protein_coding	825.876	765.692	795.784	zinc finger protein 773 [Source:HGNC Symbol;Acc:30487]
PAQR5	no	protein_coding	389.913	817.182	603.548	progestin and adipoQ receptor family member V [Source:HGNC Symbol;Acc:29645]
MTRNR2L2	no	protein_coding	409.163	779.897	594.53	MT-RNR2-like 2 [Source:HGNC Symbol;Acc:37156]
ELF4	no	protein_coding	588.455	543.309	565.882	E74-like factor 4 (ets domain transcription factor) [Source:HGNC Symbol;Acc:3319]
ATAD5	no	protein_coding	554.862	528.217	541.539	ATPase family, AAA domain containing 5 [Source:HGNC Symbol;Acc:25752]
ANKRD11	no	protein_coding	503.528	462.966	483.247	ankyrin repeat domain 11 [Source:HGNC Symbol;Acc:21316]
SIM2	no	protein_coding	468.801	419.91	444.356	single-minded family bHLH transcription factor 2 [Source:HGNC Symbol;Acc:10883]
GSG2	no	protein_coding	214.773	672.478	443.625	germ cell associated 2 (haspin) [Source:HGNC Symbol;Acc:19682]
BMP8A	no	protein_coding	310.647	522.89	416.769	bone morphogenetic protein 8a [Source:HGNC Symbol;Acc:21650]
ZBED4	no	protein_coding	394.82	406.594	400.707	zinc finger, BED-type containing 4 [Source:HGNC Symbol;Acc:20721]
FBXL15	no	protein_coding	471.821	318.262	395.041	F-box and leucine-rich repeat protein 15 [Source:HGNC Symbol;Acc:28155]
PLEC	no	protein_coding	351.79	374.191	362.99	plectin [Source:HGNC Symbol;Acc:9069]
CLN8	no	protein_coding	347.26	371.083	359.172	ceroid-lipofuscinosis, neuronal 8 (epilepsy, progressive with mental retardation) [Source:HGNC Symbol;Acc:2079]
SLC32A1	no	protein_coding	365.378	345.338	355.358	solute carrier family 32 (GABA vesicular transporter), member 1 [Source:HGNC Symbol;Acc:11018]
HMGA2	no	protein_coding	344.996	340.9	342.948	high mobility group AT-hook 2 [Source:HGNC Symbol;Acc:5009]
NFKBIZ	no	protein_coding	263.465	413.696	338.58	nuclear factor of kappa light polypeptide gene enhancer in B-cells inhibitor, zeta [Source:HGNC Symbol;Acc:29805]
RBM33	no	protein_coding	321.216	337.792	329.504	RNA binding motif protein 33 [Source:HGNC Symbol;Acc:27223]
NANOS1	no	protein_coding	215.15	415.471	315.311	nanos homolog 1 (Drosophila) [Source:HGNC Symbol;Acc:23044]
RBM43	no	protein_coding	328.01	249.904	288.957	RNA binding motif protein 43 [Source:HGNC Symbol;Acc:24790]
MBNL1	no	protein_coding	249.122	253.455	251.288	muscleblind-like splicing regulator 1 [Source:HGNC Symbol;Acc:6923]
KLHL36	no	protein_coding	240.44	260.113	250.277	kelch-like family member 36 [Source:HGNC Symbol;Acc:17844]
HES7	no	protein_coding	238.175	241.027	239.601	hes family bHLH transcription factor 7 [Source:HGNC Symbol;Acc:15977]
ZNF507	no	protein_coding	220.812	245.465	233.139	zinc finger protein 507 [Source:HGNC Symbol;Acc:23783]
BTBD7	no	protein_coding	226.852	236.588	231.72	BTB (POZ) domain containing 7 [Source:HGNC Symbol;Acc:18269]
FLCN	no	protein_coding	206.846	255.231	231.039	folliculin [Source:HGNC Symbol;Acc:27310]
ZKSCAN1	no	protein_coding	208.356	237.032	222.694	zinc finger with KRAB and SCAN domains 1 [Source:HGNC Symbol;Acc:13101]
LMTK2	no	protein_coding	230.626	203.297	216.962	lemur tyrosine kinase 2 [Source:HGNC Symbol;Acc:17880]
PHACTR1	no	protein_coding	235.533	189.98	212.757	phosphatase and actin regulator 1 [Source:HGNC Symbol;Acc:20990]
TOPORS	no	protein_coding	202.317	215.726	209.021	topoisomerase I binding, arginine/serine-rich, E3 ubiquitin protein ligase [Source:HGNC Symbol;Acc:21653]
MAN1B1	no	protein_coding	240.818	174.001	207.409	mannosidase, alpha, class 1B, member 1 [Source:HGNC Symbol;Acc:6823]
KRCC1	no	protein_coding	189.861	224.603	207.232	lysine-rich coiled-coil 1 [Source:HGNC Symbol;Acc:28039]
SPRY4	no	protein_coding	200.43	213.506	206.968	sprouty homolog 4 (Drosophila) [Source:HGNC Symbol;Acc:15533]
YTHDF3	no	protein_coding	170.611	232.149	201.38	YTH domain family, member 3 [Source:HGNC Symbol;Acc:26465]
COG8	no	protein_coding	163.439	238.363	200.901	component of oligomeric golgi complex 8 [Source:HGNC Symbol;Acc:18623]
IRS2	no	protein_coding	203.072	192.644	197.858	insulin receptor substrate 2 [Source:HGNC Symbol;Acc:6126]
CAMK2N1	no	protein_coding	203.449	192.2	197.825	calcium/calmodulin-dependent protein kinase II inhibitor 1 [Source:HGNC Symbol;Acc:24190]
ZNF473	no	protein_coding	190.993	204.185	197.589	zinc finger protein 473 [Source:HGNC Symbol;Acc:23239]
ZNF275	no	protein_coding	149.095	245.465	197.28	zinc finger protein 275 [Source:HGNC Symbol;Acc:13069]
ZNF853	no	protein_coding	200.052	179.771	189.912	zinc finger protein 853 [Source:HGNC Symbol;Acc:21767]
SAPCD2	no	protein_coding	214.773	156.69	185.731	suppressor APC domain containing 2 [Source:HGNC Symbol;Acc:28055]
FAM83H	no	protein_coding	183.067	185.986	184.526	family with sequence similarity 83, member H [Source:HGNC Symbol;Acc:24797]
NFYA	no	protein_coding	166.458	186.873	176.666	nuclear transcription factor Y, alpha [Source:HGNC Symbol;Acc:7804]
ZMAT3	no	protein_coding	150.228	199.302	174.765	zinc finger, matrin-type 3 [Source:HGNC Symbol;Acc:29983]
RPL15	no	protein_coding	157.022	192.2	174.611	ribosomal protein L15 [Source:HGNC Symbol;Acc:10306]
PPARGC1B	no	protein_coding	157.022	174.889	165.955	peroxisome proliferator-activated receptor gamma, coactivator 1 beta [Source:HGNC Symbol;Acc:30022]
GLUD1	no	protein_coding	123.428	207.292	165.36	glutamate dehydrogenase 1 [Source:HGNC Symbol;Acc:4335]
SLC38A10	no	protein_coding	158.154	170.894	164.524	solute carrier family 38, member 10 [Source:HGNC Symbol;Acc:28237]
ZNF516	no	protein_coding	178.537	150.031	164.284	zinc finger protein 516 [Source:HGNC Symbol;Acc:28990]
GSK3B	no	protein_coding	162.306	163.348	162.827	glycogen synthase kinase 3 beta [Source:HGNC Symbol;Acc:4617]
CUX1	no	protein_coding	157.777	162.904	160.34	cut-like homeobox 1 [Source:HGNC Symbol;Acc:2557]
FOXK1	no	protein_coding	156.267	154.026	155.147	forkhead box K1 [Source:HGNC Symbol;Acc:23480]
ZNF317	no	protein_coding	154.38	146.924	150.652	zinc finger protein 317 [Source:HGNC Symbol;Acc:13507]
ZBTB20	no	protein_coding	147.963	151.807	149.885	zinc finger and BTB domain containing 20 [Source:HGNC Symbol;Acc:13503]
KDM6B	no	protein_coding	153.248	143.817	148.532	lysine (K)-specific demethylase 6B [Source:HGNC Symbol;Acc:29012]
MAP4K2	no	protein_coding	142.679	152.251	147.465	mitogen-activated protein kinase kinase kinase kinase 2 [Source:HGNC Symbol;Acc:6864]
NR2F2	no	protein_coding	135.507	154.47	144.989	nuclear receptor subfamily 2, group F, member 2 [Source:HGNC Symbol;Acc:7976]
MSL2	no	protein_coding	138.149	151.363	144.756	male-specific lethal 2 homolog (Drosophila) [Source:HGNC Symbol;Acc:25544]
TRAF3	no	protein_coding	144.566	143.817	144.191	TNF receptor-associated factor 3 [Source:HGNC Symbol;Acc:12033]
SOCS5	no	protein_coding	132.487	153.582	143.035	suppressor of cytokine signaling 5 [Source:HGNC Symbol;Acc:16852]
USP31	no	protein_coding	139.659	144.261	141.96	ubiquitin specific peptidase 31 [Source:HGNC Symbol;Acc:20060]
RBAK	no	protein_coding	138.149	144.261	141.205	RB-associated KRAB zinc finger [Source:HGNC Symbol;Acc:17680]
ANGPTL4	no	protein_coding	133.242	148.7	140.971	angiopoietin-like 4 [Source:HGNC Symbol;Acc:16039]
SSFA2	no	protein_coding	135.507	138.934	137.221	sperm specific antigen 2 [Source:HGNC Symbol;Acc:11319]
HIPK2	no	protein_coding	125.693	145.593	135.643	homeodomain interacting protein kinase 2 [Source:HGNC Symbol;Acc:14402]
ATL3	no	protein_coding	111.727	157.577	134.652	atlastin GTPase 3 [Source:HGNC Symbol;Acc:24526]
ELK3	no	protein_coding	121.919	146.48	134.199	ELK3, ETS-domain protein (SRF accessory protein 2) [Source:HGNC Symbol;Acc:3325]
ATF7	no	protein_coding	106.065	161.572	133.819	activating transcription factor 7 [Source:HGNC Symbol;Acc:792]
SRSF10	no	protein_coding	105.688	160.684	133.186	cDNA FLJ30749 fis, clone FEBRA2000402, highly similar to FUS-interacting serine-arginine-rich protein 1; cDNA FLJ43846 fis, clone TESTI4006393, highly similar to FUS-interacting serine-arginine-rich protein 1 [Source:UniProtKB/TrEMBL;Acc:B3KNY6]
ABL2	no	protein_coding	124.561	141.598	133.079	c-abl oncogene 2, non-receptor tyrosine kinase [Source:HGNC Symbol;Acc:77]
ZNF292	no	protein_coding	113.992	151.363	132.677	zinc finger protein 292 [Source:HGNC Symbol;Acc:18410]
UNKL	no	protein_coding	119.654	140.266	129.96	unkempt family zinc finger-like [Source:HGNC Symbol;Acc:14184]
TGIF1	no	protein_coding	134.375	125.174	129.774	TGFB-induced factor homeobox 1 [Source:HGNC Symbol;Acc:11776]
SKI	no	protein_coding	133.62	122.955	128.287	v-ski avian sarcoma viral oncogene homolog [Source:HGNC Symbol;Acc:10896]
RPL5	no	protein_coding	145.698	109.194	127.446	ribosomal protein L5 [Source:HGNC Symbol;Acc:10360]
LNPEP	no	protein_coding	136.262	112.302	124.282	leucyl/cystinyl aminopeptidase [Source:HGNC Symbol;Acc:6656]
OXR1	no	protein_coding	117.389	126.062	121.725	oxidation resistance 1 [Source:HGNC Symbol;Acc:15822]
ANKRD50	no	protein_coding	123.428	118.072	120.75	ankyrin repeat domain 50 [Source:HGNC Symbol;Acc:29223]
ZCCHC14	no	protein_coding	117.389	123.399	120.394	zinc finger, CCHC domain containing 14 [Source:HGNC Symbol;Acc:24134]
ASAH1	no	protein_coding	120.031	118.516	119.274	N-acylsphingosine amidohydrolase (acid ceramidase) 1 [Source:HGNC Symbol;Acc:735]
NIPAL3	no	protein_coding	107.198	128.725	117.961	NIPA-like domain containing 3 [Source:HGNC Symbol;Acc:25233]
WDR37	no	protein_coding	118.899	116.74	117.82	WD repeat domain 37 [Source:HGNC Symbol;Acc:31406]
EGR2	no	protein_coding	109.085	122.955	116.02	early growth response 2 [Source:HGNC Symbol;Acc:3239]
PSD3	no	protein_coding	107.953	123.399	115.676	pleckstrin and Sec7 domain containing 3 [Source:HGNC Symbol;Acc:19093]
ERCC1	no	protein_coding	140.037	90.9953	115.516	excision repair cross-complementing rodent repair deficiency, complementation group 1 (includes overlapping antisense sequence) [Source:HGNC Symbol;Acc:3433]
DIDO1	no	protein_coding	101.536	126.95	114.243	death inducer-obliterator 1 [Source:HGNC Symbol;Acc:2680]
SHOX2	no	protein_coding	105.688	122.511	114.099	short stature homeobox 2 [Source:HGNC Symbol;Acc:10854]
ADNP	no	protein_coding	107.575	118.516	113.046	activity-dependent neuroprotector homeobox [Source:HGNC Symbol;Acc:15766]
PTPN14	no	protein_coding	108.33	117.628	112.979	protein tyrosine phosphatase, non-receptor type 14 [Source:HGNC Symbol;Acc:9647]
TET3	no	protein_coding	109.84	114.521	112.18	tet methylcytosine dioxygenase 3 [Source:HGNC Symbol;Acc:28313]
RBM14	no	protein_coding	120.409	103.424	111.916	RNA binding motif protein 14 [Source:HGNC Symbol;Acc:14219]
BRD2	no	protein_coding	108.708	114.521	111.614	bromodomain containing 2 [Source:HGNC Symbol;Acc:1103]
PMAIP1	no	protein_coding	99.2712	121.623	110.447	phorbol-12-myristate-13-acetate-induced protein 1 [Source:HGNC Symbol;Acc:9108]
AKAP13	no	protein_coding	117.767	102.98	110.373	A kinase (PRKA) anchor protein 13 [Source:HGNC Symbol;Acc:371]
ZNF850	no	protein_coding	118.521	99.8729	109.197	zinc finger protein 850 [Source:HGNC Symbol;Acc:27994]
PJA1	no	protein_coding	91.722	126.062	108.892	praja ring finger 1, E3 ubiquitin protein ligase [Source:HGNC Symbol;Acc:16648]
ITPRIPL2	no	protein_coding	107.198	106.531	106.864	inositol 1,4,5-trisphosphate receptor interacting protein-like 2 [Source:HGNC Symbol;Acc:27257]
KLF13	no	protein_coding	105.688	107.863	106.775	Kruppel-like factor 13 [Source:HGNC Symbol;Acc:13672]
CMTR2	no	protein_coding	104.178	108.307	106.242	cap methyltransferase 2 [Source:HGNC Symbol;Acc:25635]
IDS	no	protein_coding	103.423	108.307	105.865	iduronate 2-sulfatase [Source:HGNC Symbol;Acc:5389]
SYNCRIP	no	protein_coding	107.198	103.868	105.533	synaptotagmin binding, cytoplasmic RNA interacting protein [Source:HGNC Symbol;Acc:16918]
SBNO1	no	protein_coding	100.026	110.082	105.054	strawberry notch homolog 1 (Drosophila) [Source:HGNC Symbol;Acc:22973]
MAFG	no	protein_coding	110.217	98.0974	104.157	v-maf avian musculoaponeurotic fibrosarcoma oncogene homolog G [Source:HGNC Symbol;Acc:6781]
TBL1XR1	no	protein_coding	94.7417	110.97	102.856	transducin (beta)-like 1 X-linked receptor 1 [Source:HGNC Symbol;Acc:29529]
HOXA3	no	protein_coding	96.629	106.975	101.802	homeobox A3 [Source:HGNC Symbol;Acc:5104]
ILF3	no	protein_coding	117.012	84.781	100.896	interleukin enhancer binding factor 3, 90kDa [Source:HGNC Symbol;Acc:6038]
E2F3	no	protein_coding	89.8347	111.414	100.624	E2F transcription factor 3 [Source:HGNC Symbol;Acc:3115]
HSPA1B	no	protein_coding	102.291	97.6535	99.9722	heat shock 70kDa protein 1B [Source:HGNC Symbol;Acc:5233]
CPOX	no	protein_coding	98.8937	100.317	99.6053	coproporphyrinogen oxidase [Source:HGNC Symbol;Acc:2321]
GPAM	no	protein_coding	92.0995	106.975	99.5372	glycerol-3-phosphate acyltransferase, mitochondrial [Source:HGNC Symbol;Acc:24865]
RPRD2	no	protein_coding	89.0798	108.751	98.9152	regulation of nuclear pre-mRNA domain containing 2 [Source:HGNC Symbol;Acc:29039]
AMOTL2	no	protein_coding	98.8937	97.6535	98.2736	angiomotin like 2 [Source:HGNC Symbol;Acc:17812]
ZBTB34	no	protein_coding	91.722	104.312	98.0169	zinc finger and BTB domain containing 34 [Source:HGNC Symbol;Acc:31446]
IRF2BPL	no	protein_coding	96.629	98.5413	97.5851	interferon regulatory factor 2 binding protein-like [Source:HGNC Symbol;Acc:14282]
ZNF778	no	protein_coding	96.2515	98.5413	97.3964	zinc finger protein 778 [Source:HGNC Symbol;Acc:26479]
CALM2	no	protein_coding	100.026	90.9953	95.5107	calmodulin 2 (phosphorylase kinase, delta) [Source:HGNC Symbol;Acc:1445]
VAPB	no	protein_coding	95.8741	91.8831	93.8786	VAMP (vesicle-associated membrane protein)-associated protein B and C [Source:HGNC Symbol;Acc:12649]
PRDM2	no	protein_coding	93.9868	93.6586	93.8227	PR domain containing 2, with ZNF domain [Source:HGNC Symbol;Acc:9347]
P4HA1	no	protein_coding	101.536	84.781	93.1585	prolyl 4-hydroxylase, alpha polypeptide I [Source:HGNC Symbol;Acc:8546]
DUSP5	no	protein_coding	85.6827	100.317	92.9998	dual specificity phosphatase 5 [Source:HGNC Symbol;Acc:3071]
GYS1	no	protein_coding	83.418	102.536	92.9771	glycogen synthase 1 (muscle) [Source:HGNC Symbol;Acc:4706]
UBTF	no	protein_coding	96.629	88.332	92.4805	upstream binding transcription factor, RNA polymerase I [Source:HGNC Symbol;Acc:12511]
ZNF451	no	protein_coding	99.2712	85.6688	92.47	zinc finger protein 451 [Source:HGNC Symbol;Acc:21091]
ZNF281	no	protein_coding	87.1925	97.2096	92.2011	zinc finger protein 281 [Source:HGNC Symbol;Acc:13075]
LATS1	no	protein_coding	97.3839	87.0004	92.1921	large tumor suppressor kinase 1 [Source:HGNC Symbol;Acc:6514]
CAPN2	no	protein_coding	94.7417	87.0004	90.871	calpain 2, (m/II) large subunit [Source:HGNC Symbol;Acc:1479]
ETF1	no	protein_coding	85.6827	95.4341	90.5584	eukaryotic translation termination factor 1 [Source:HGNC Symbol;Acc:3477]
AZIN1	no	protein_coding	89.0798	91.8831	90.4815	antizyme inhibitor 1 [Source:HGNC Symbol;Acc:16432]
ZBTB6	no	protein_coding	98.1388	82.1177	90.1283	zinc finger and BTB domain containing 6 [Source:HGNC Symbol;Acc:16764]
USP46	no	protein_coding	80.0209	98.5413	89.2811	ubiquitin specific peptidase 46 [Source:HGNC Symbol;Acc:20075]
SIGMAR1	no	protein_coding	90.5897	87.8882	89.2389	sigma non-opioid intracellular receptor 1 [Source:HGNC Symbol;Acc:8157]
FAM133B	no	protein_coding	91.722	86.5565	89.1393	family with sequence similarity 133, member B [Source:HGNC Symbol;Acc:28629]
RUNX1	no	protein_coding	94.3642	83.8933	89.1287	runt-related transcription factor 1 [Source:HGNC Symbol;Acc:10471]
ARPP19	no	protein_coding	92.4769	85.2249	88.8509	cAMP-regulated phosphoprotein, 19kDa [Source:HGNC Symbol;Acc:16967]
FBXO28	no	protein_coding	95.8741	81.6739	88.774	F-box protein 28 [Source:HGNC Symbol;Acc:29046]
ASB1	no	protein_coding	91.3446	86.1126	88.7286	ankyrin repeat and SOCS box containing 1 [Source:HGNC Symbol;Acc:16011]
ARRDC3	no	protein_coding	80.3983	96.7658	88.582	arrestin domain containing 3 [Source:HGNC Symbol;Acc:29263]
INF2	no	protein_coding	88.3249	88.7759	88.5504	inverted formin, FH2 and WH2 domain containing [Source:HGNC Symbol;Acc:23791]
FOXD1	no	protein_coding	81.5307	94.9902	88.2605	forkhead box D1 [Source:HGNC Symbol;Acc:3802]
HELZ	no	protein_coding	90.5897	85.6688	88.1292	helicase with zinc finger [Source:HGNC Symbol;Acc:16878]
CCDC93	no	protein_coding	88.3249	87.8882	88.1065	coiled-coil domain containing 93 [Source:HGNC Symbol;Acc:25611]
RREB1	no	protein_coding	93.6093	82.1177	87.8635	ras responsive element binding protein 1 [Source:HGNC Symbol;Acc:10449]
PPP1R15B	no	protein_coding	77.7561	97.6535	87.7048	protein phosphatase 1, regulatory subunit 15B [Source:HGNC Symbol;Acc:14951]
ELAVL1	no	protein_coding	78.8885	95.878	87.3832	ELAV like RNA binding protein 1 [Source:HGNC Symbol;Acc:3312]
BCL7C	no	protein_coding	99.6486	75.0157	87.3321	B-cell CLL/lymphoma 7C [Source:HGNC Symbol;Acc:1006]
KLF10	no	protein_coding	88.3249	85.6688	86.9968	Kruppel-like factor 10 [Source:HGNC Symbol;Acc:11810]
SHISA4	no	protein_coding	103.046	70.5769	86.8113	shisa family member 4 [Source:HGNC Symbol;Acc:27139]
MTRNR2L10	no	protein_coding	10.9463	161.572	86.2592	MT-RNR2-like 10 [Source:HGNC Symbol;Acc:37167]
CRLS1	no	protein_coding	73.2266	98.9852	86.1059	cardiolipin synthase 1 [Source:HGNC Symbol;Acc:16148]
SOX9	no	protein_coding	78.511	93.6586	86.0848	SRY (sex determining region Y)-box 9 [Source:HGNC Symbol;Acc:11204]
TCF7L2	no	protein_coding	73.9816	97.2096	85.5956	transcription factor 7-like 2 (T-cell specific, HMG-box) [Source:HGNC Symbol;Acc:11641]
PRRC2A	no	protein_coding	68.6972	101.648	85.1728	proline-rich coiled-coil 2A [Source:HGNC Symbol;Acc:13918]
SCN8A	no	protein_coding	84.1729	86.1126	85.1428	sodium channel, voltage gated, type VIII, alpha subunit [Source:HGNC Symbol;Acc:10596]
MEX3C	no	protein_coding	88.3249	81.23	84.7774	mex-3 RNA binding family member C [Source:HGNC Symbol;Acc:28040]
TRA2B	no	protein_coding	73.9816	95.4341	84.7078	transformer 2 beta homolog (Drosophila) [Source:HGNC Symbol;Acc:10781]
PPP2CB	no	protein_coding	81.5307	87.4443	84.4875	protein phosphatase 2, catalytic subunit, beta isozyme [Source:HGNC Symbol;Acc:9300]
GRAMD3	no	protein_coding	85.3053	83.4494	84.3773	GRAM domain containing 3 [Source:HGNC Symbol;Acc:24911]
DDX21	no	protein_coding	71.7168	96.3219	84.0193	DEAD (Asp-Glu-Ala-Asp) box helicase 21 [Source:HGNC Symbol;Acc:2744]
CDCP1	no	protein_coding	84.9278	83.0055	83.9666	CUB domain containing protein 1 [Source:HGNC Symbol;Acc:24357]
EPB41	no	protein_coding	74.7365	92.7708	83.7537	erythrocyte membrane protein band 4.1 (elliptocytosis 1, RH-linked) [Source:HGNC Symbol;Acc:3377]
MED13	no	protein_coding	78.8885	88.332	83.6103	mediator complex subunit 13 [Source:HGNC Symbol;Acc:22474]
MTDH	no	protein_coding	81.9082	85.2249	83.5665	metadherin [Source:HGNC Symbol;Acc:29608]
LYPD3	no	protein_coding	83.7954	83.0055	83.4005	LY6/PLAUR domain containing 3 [Source:HGNC Symbol;Acc:24880]
ZNF503	no	protein_coding	79.6434	86.5565	83.1	zinc finger protein 503 [Source:HGNC Symbol;Acc:23589]
CANT1	no	protein_coding	83.7954	81.6739	82.7346	calcium activated nucleotidase 1 [Source:HGNC Symbol;Acc:19721]
DDX6	no	protein_coding	86.4376	77.6789	82.0583	DEAD (Asp-Glu-Ala-Asp) box helicase 6 [Source:HGNC Symbol;Acc:2747]
ZFP36L2	no	protein_coding	87.1925	76.7912	81.9919	ZFP36 ring finger protein-like 2 [Source:HGNC Symbol;Acc:1108]
ZFAND5	no	protein_coding	81.5307	82.1177	81.8242	zinc finger, AN1-type domain 5 [Source:HGNC Symbol;Acc:13008]
TOR1AIP2	no	protein_coding	80.0209	83.4494	81.7351	torsin A interacting protein 2 [Source:HGNC Symbol;Acc:24055]
PTBP1	no	protein_coding	77.3787	85.6688	81.5237	polypyrimidine tract binding protein 1 [Source:HGNC Symbol;Acc:9583]
CDV3	no	protein_coding	78.511	84.3371	81.4241	CDV3 homolog (mouse) [Source:HGNC Symbol;Acc:26928]
EPN1	no	protein_coding	85.3053	76.3473	80.8263	epsin 1 [Source:HGNC Symbol;Acc:21604]
MORF4L1	no	protein_coding	84.5503	75.0157	79.783	mortality factor 4 like 1 [Source:HGNC Symbol;Acc:16989]
KRT8	no	protein_coding	87.1925	72.3524	79.7725	keratin 8 [Source:HGNC Symbol;Acc:6446]
PCBP1	no	protein_coding	79.6434	79.4545	79.5489	poly(rC) binding protein 1 [Source:HGNC Symbol;Acc:8647]
PPP1CC	no	protein_coding	72.8492	86.1126	79.4809	protein phosphatase 1, catalytic subunit, gamma isozyme [Source:HGNC Symbol;Acc:9283]
DESI2	no	protein_coding	67.9422	90.9953	79.4688	desumoylating isopeptidase 2 [Source:HGNC Symbol;Acc:24264]
ZBTB10	no	protein_coding	75.1139	83.0055	79.0597	zinc finger and BTB domain containing 10 [Source:HGNC Symbol;Acc:30953]
CCT4	no	protein_coding	75.1139	82.5616	78.8378	chaperonin containing TCP1, subunit 4 (delta) [Source:HGNC Symbol;Acc:1617]
PABPC4	no	protein_coding	74.7365	80.3422	77.5393	poly(A) binding protein, cytoplasmic 4 (inducible form) [Source:HGNC Symbol;Acc:8557]
YOD1	no	protein_coding	75.1139	79.0106	77.0623	YOD1 deubiquitinase [Source:HGNC Symbol;Acc:25035]
CALU	no	protein_coding	77.3787	76.3473	76.863	calumenin [Source:HGNC Symbol;Acc:1458]
LARP4B	no	protein_coding	73.2266	79.8983	76.5625	La ribonucleoprotein domain family, member 4B [Source:HGNC Symbol;Acc:28987]
CEBPB	no	protein_coding	76.6238	75.9034	76.2636	CCAAT/enhancer binding protein (C/EBP), beta [Source:HGNC Symbol;Acc:1834]
TUBB	no	protein_coding	74.359	77.2351	75.797	tubulin, beta class I [Source:HGNC Symbol;Acc:20778]
GYLTL1B	no	protein_coding	84.9278	66.5819	75.7549	glycosyltransferase-like 1B [Source:HGNC Symbol;Acc:16522]
TJP1	no	protein_coding	68.6972	82.5616	75.6294	tight junction protein 1 [Source:HGNC Symbol;Acc:11827]
C6orf62	no	protein_coding	65.6775	84.781	75.2293	chromosome 6 open reading frame 62 [Source:HGNC Symbol;Acc:20998]
FSIP2	no	protein_coding	36.2359	114.077	75.1565	fibrous sheath interacting protein 2 [Source:HGNC Symbol;Acc:21675]
ARHGAP21	no	protein_coding	69.4521	79.8983	74.6752	Rho GTPase activating protein 21 [Source:HGNC Symbol;Acc:23725]
ARC	no	protein_coding	66.055	83.0055	74.5302	activity-regulated cytoskeleton-associated protein [Source:HGNC Symbol;Acc:648]
BMPR1B	no	protein_coding	78.8885	70.133	74.5107	bone morphogenetic protein receptor, type IB [Source:HGNC Symbol;Acc:1077]
TEAD2	no	protein_coding	66.8099	82.1177	74.4638	TEA domain family member 2 [Source:HGNC Symbol;Acc:11715]
FOSL1	no	protein_coding	72.4717	76.3473	74.4095	FOS-like antigen 1 [Source:HGNC Symbol;Acc:13718]
CSDE1	no	protein_coding	74.7365	73.684	74.2102	cold shock domain containing E1, RNA-binding [Source:HGNC Symbol;Acc:29905]
IGF2R	no	protein_coding	52.844	94.9902	73.9171	insulin-like growth factor 2 receptor [Source:HGNC Symbol;Acc:5467]
SSH1	no	protein_coding	78.1336	69.6891	73.9113	slingshot protein phosphatase 1 [Source:HGNC Symbol;Acc:30579]
CCDC117	no	protein_coding	63.4128	83.8933	73.653	coiled-coil domain containing 117 [Source:HGNC Symbol;Acc:26599]
SERBP1	no	protein_coding	69.8295	77.2351	73.5323	SERPINE1 mRNA binding protein 1 [Source:HGNC Symbol;Acc:17860]
BAG5	no	protein_coding	68.6972	77.6789	73.188	BCL2-associated athanogene 5 [Source:HGNC Symbol;Acc:941]
TBC1D8	no	protein_coding	68.6972	77.6789	73.188	TBC1 domain family, member 8 (with GRAM domain) [Source:HGNC Symbol;Acc:17791]
EIF2A	no	protein_coding	50.9567	94.9902	72.9735	eukaryotic translation initiation factor 2A, 65kDa [Source:HGNC Symbol;Acc:3254]
MTRNR2L6	no	protein_coding	53.2214	92.327	72.7742	MT-RNR2-like 6 [Source:HGNC Symbol;Acc:37163]
SMAD5	no	protein_coding	70.9619	74.5718	72.7668	SMAD family member 5 [Source:HGNC Symbol;Acc:6771]
ITGA6	no	protein_coding	73.6041	71.9085	72.7563	integrin, alpha 6 [Source:HGNC Symbol;Acc:6142]
FOXJ2	no	protein_coding	77.0012	68.3575	72.6793	forkhead box J2 [Source:HGNC Symbol;Acc:24818]
ZNF805	no	protein_coding	67.9422	77.2351	72.5887	zinc finger protein 805 [Source:HGNC Symbol;Acc:23272]
PHC3	no	protein_coding	70.5844	74.1279	72.3562	polyhomeotic homolog 3 (Drosophila) [Source:HGNC Symbol;Acc:15682]
HNRNPH1	no	protein_coding	75.4914	68.8013	72.1464	heterogeneous nuclear ribonucleoprotein H1 (H) [Source:HGNC Symbol;Acc:5041]
SRSF3	no	protein_coding	70.5844	73.684	72.1342	serine/arginine-rich splicing factor 3 [Source:HGNC Symbol;Acc:10785]
GCLM	no	protein_coding	65.6775	78.5667	72.1221	glutamate-cysteine ligase, modifier subunit [Source:HGNC Symbol;Acc:4312]
SOCS4	no	protein_coding	70.5844	73.2401	71.9123	suppressor of cytokine signaling 4 [Source:HGNC Symbol;Acc:19392]
CHST15	no	protein_coding	68.3197	75.0157	71.6677	carbohydrate (N-acetylgalactosamine 4-sulfate 6-O) sulfotransferase 15 [Source:HGNC Symbol;Acc:18137]
DYRK2	no	protein_coding	72.4717	70.133	71.3024	dual-specificity tyrosine-(Y)-phosphorylation regulated kinase 2 [Source:HGNC Symbol;Acc:3093]
ID1	no	protein_coding	68.3197	74.1279	71.2238	inhibitor of DNA binding 1, dominant negative helix-loop-helix protein [Source:HGNC Symbol;Acc:5360]
HNRNPU	no	protein_coding	69.4521	72.7963	71.1242	heterogeneous nuclear ribonucleoprotein U (scaffold attachment factor A) [Source:HGNC Symbol;Acc:5048]
PTCH2	no	protein_coding	64.5451	77.6789	71.112	patched 2 [Source:HGNC Symbol;Acc:9586]
MAVS	no	protein_coding	75.1139	67.0258	71.0699	mitochondrial antiviral signaling protein [Source:HGNC Symbol;Acc:29233]
AKIRIN1	no	protein_coding	60.7706	79.8983	70.3344	akirin 1 [Source:HGNC Symbol;Acc:25744]
ARF6	no	protein_coding	61.9029	78.5667	70.2348	ADP-ribosylation factor 6 [Source:HGNC Symbol;Acc:659]
HIPK3	no	protein_coding	67.1873	72.7963	69.9918	homeodomain interacting protein kinase 3 [Source:HGNC Symbol;Acc:4915]
KMT2A	no	protein_coding	61.148	78.5667	69.8574	lysine (K)-specific methyltransferase 2A [Source:HGNC Symbol;Acc:7132]
ZNF546	no	protein_coding	67.1873	72.3524	69.7699	zinc finger protein 546 [Source:HGNC Symbol;Acc:28671]
WNT9A	no	protein_coding	67.5648	71.9085	69.7366	wingless-type MMTV integration site family, member 9A [Source:HGNC Symbol;Acc:12778]
SIX4	no	protein_coding	73.6041	65.2503	69.4272	SIX homeobox 4 [Source:HGNC Symbol;Acc:10890]
SETD5	no	protein_coding	69.0746	69.2452	69.1599	SET domain containing 5 [Source:HGNC Symbol;Acc:25566]
IREB2	no	protein_coding	64.9226	72.7963	68.8594	iron-responsive element binding protein 2 [Source:HGNC Symbol;Acc:6115]
CELF1	no	protein_coding	62.6578	75.0157	68.8368	CUGBP, Elav-like family member 1 [Source:HGNC Symbol;Acc:2549]
WASF2	no	protein_coding	63.0353	74.5718	68.8035	WAS protein family, member 2 [Source:HGNC Symbol;Acc:12733]
TRIP12	no	protein_coding	66.8099	70.5769	68.6934	thyroid hormone receptor interactor 12 [Source:HGNC Symbol;Acc:12306]
RBBP6	no	protein_coding	67.1873	69.6891	68.4382	retinoblastoma binding protein 6 [Source:HGNC Symbol;Acc:9889]
AEN	no	protein_coding	70.207	66.5819	68.3945	apoptosis enhancing nuclease [Source:HGNC Symbol;Acc:25722]
PAFAH1B2	no	protein_coding	67.9422	68.8013	68.3718	platelet-activating factor acetylhydrolase 1b, catalytic subunit 2 (30kDa) [Source:HGNC Symbol;Acc:8575]
PTP4A1	no	protein_coding	68.6972	67.4697	68.0834	protein tyrosine phosphatase type IVA, member 1 [Source:HGNC Symbol;Acc:9634]
MAPK6	no	protein_coding	69.8295	66.1381	67.9838	mitogen-activated protein kinase 6 [Source:HGNC Symbol;Acc:6879]
TFPI	no	protein_coding	67.5648	68.3575	67.9611	tissue factor pathway inhibitor (lipoprotein-associated coagulation inhibitor) [Source:HGNC Symbol;Acc:11760]
ASAP1	no	protein_coding	69.0746	66.5819	67.8283	ArfGAP with SH3 domain, ankyrin repeat and PH domain 1 [Source:HGNC Symbol;Acc:2720]
ZNF518B	no	protein_coding	69.8295	65.6942	67.7619	zinc finger protein 518B [Source:HGNC Symbol;Acc:29365]
KCTD20	no	protein_coding	65.6775	69.6891	67.6833	potassium channel tetramerization domain containing 20 [Source:HGNC Symbol;Acc:21052]
LMBR1	no	protein_coding	63.0353	71.4646	67.25	limb development membrane protein 1 [Source:HGNC Symbol;Acc:13243]
ATP2A2	no	protein_coding	66.055	68.3575	67.2062	ATPase, Ca++ transporting, cardiac muscle, slow twitch 2 [Source:HGNC Symbol;Acc:812]
SSR1	no	protein_coding	58.5058	75.9034	67.2046	signal sequence receptor, alpha [Source:HGNC Symbol;Acc:11323]
HNRNPK	no	protein_coding	66.4324	67.9136	67.173	heterogeneous nuclear ribonucleoprotein K [Source:HGNC Symbol;Acc:5044]
ATXN1	no	protein_coding	67.1873	67.0258	67.1066	ataxin 1 [Source:HGNC Symbol;Acc:10548]
ZBTB7A	no	protein_coding	73.2266	60.8115	67.0191	zinc finger and BTB domain containing 7A [Source:HGNC Symbol;Acc:18078]
LATS2	no	protein_coding	66.8099	67.0258	66.9178	large tumor suppressor kinase 2 [Source:HGNC Symbol;Acc:6515]
ZFHX4	no	protein_coding	69.8295	63.9187	66.8741	zinc finger homeobox 4 [Source:HGNC Symbol;Acc:30939]
DENND3	no	protein_coding	57.7509	75.9034	66.8272	DENN/MADD domain containing 3 [Source:HGNC Symbol;Acc:29134]
TANC2	no	protein_coding	66.055	67.4697	66.7623	tetratricopeptide repeat, ankyrin repeat and coiled-coil containing 2 [Source:HGNC Symbol;Acc:30212]
SLC23A2	no	protein_coding	68.6972	64.8064	66.7518	solute carrier family 23 (ascorbic acid transporter), member 2 [Source:HGNC Symbol;Acc:10973]
USP12	no	protein_coding	63.7902	69.6891	66.7397	ubiquitin specific peptidase 12 [Source:HGNC Symbol;Acc:20485]
GPATCH2L	no	protein_coding	67.1873	66.1381	66.6627	G patch domain containing 2-like [Source:HGNC Symbol;Acc:20210]
FEM1A	no	protein_coding	60.3931	72.7963	66.5947	fem-1 homolog a (C. elegans) [Source:HGNC Symbol;Acc:16934]
WBP1L	no	protein_coding	71.3394	61.6993	66.5193	WW domain binding protein 1-like [Source:HGNC Symbol;Acc:23510]
SETX	no	protein_coding	67.1873	65.6942	66.4408	senataxin [Source:HGNC Symbol;Acc:445]
PTPN11	no	protein_coding	64.9226	67.9136	66.4181	protein tyrosine phosphatase, non-receptor type 11 [Source:HGNC Symbol;Acc:9644]
ETS1	no	protein_coding	61.148	71.4646	66.3063	v-ets avian erythroblastosis virus E26 oncogene homolog 1 [Source:HGNC Symbol;Acc:3488]
FAF2	no	protein_coding	62.6578	69.6891	66.1735	Fas associated factor family member 2 [Source:HGNC Symbol;Acc:24666]
CCT2	no	protein_coding	58.5058	73.684	66.0949	chaperonin containing TCP1, subunit 2 (beta) [Source:HGNC Symbol;Acc:1615]
KIAA0196	no	protein_coding	64.1677	67.9136	66.0406	KIAA0196 [Source:HGNC Symbol;Acc:28984]
PDXK	no	protein_coding	59.2607	72.7963	66.0285	pyridoxal (pyridoxine, vitamin B6) kinase [Source:HGNC Symbol;Acc:8819]
SMG1	no	protein_coding	67.5648	63.9187	65.7417	SMG1 phosphatidylinositol 3-kinase-related kinase [Source:HGNC Symbol;Acc:30045]
JUND	no	protein_coding	64.1677	67.0258	65.5967	jun D proto-oncogene [Source:HGNC Symbol;Acc:6206]
SCRN1	no	protein_coding	67.9422	63.0309	65.4866	secernin 1 [Source:HGNC Symbol;Acc:22192]
AHNAK	no	protein_coding	73.9816	56.8166	65.3991	AHNAK nucleoprotein [Source:HGNC Symbol;Acc:347]
PIP4K2A	no	protein_coding	69.0746	61.6993	65.3869	phosphatidylinositol-5-phosphate 4-kinase, type II, alpha [Source:HGNC Symbol;Acc:8997]
WHSC1	no	protein_coding	65.6775	64.8064	65.242	Wolf-Hirschhorn syndrome candidate 1 [Source:HGNC Symbol;Acc:12766]
BIRC3	no	protein_coding	57.7509	72.3524	65.0516	baculoviral IAP repeat containing 3 [Source:HGNC Symbol;Acc:591]
ZNF121	no	protein_coding	63.7902	66.1381	64.9641	zinc finger protein 121 [Source:HGNC Symbol;Acc:12904]
MAPKAP1	no	protein_coding	66.8099	63.0309	64.9204	mitogen-activated protein kinase associated protein 1 [Source:HGNC Symbol;Acc:18752]
C2CD2	no	protein_coding	61.9029	67.9136	64.9083	C2 calcium-dependent domain containing 2 [Source:HGNC Symbol;Acc:1266]
MRFAP1	no	protein_coding	69.4521	59.9238	64.6879	Morf4 family associated protein 1 [Source:HGNC Symbol;Acc:24549]
WDR82	no	protein_coding	63.0353	66.1381	64.5867	WD repeat domain 82 [Source:HGNC Symbol;Acc:28826]
TMEM33	no	protein_coding	58.8833	70.133	64.5081	transmembrane protein 33 [Source:HGNC Symbol;Acc:25541]
PSAT1	no	protein_coding	56.6185	72.3524	64.4855	phosphoserine aminotransferase 1 [Source:HGNC Symbol;Acc:19129]
DNAJB6	no	protein_coding	64.5451	64.3625	64.4538	DnaJ (Hsp40) homolog, subfamily B, member 6 [Source:HGNC Symbol;Acc:14888]
SOCS7	no	protein_coding	60.3931	68.3575	64.3753	suppressor of cytokine signaling 7 [Source:HGNC Symbol;Acc:29846]
UBE2Z	no	protein_coding	52.844	75.4595	64.1518	ubiquitin-conjugating enzyme E2Z [Source:HGNC Symbol;Acc:25847]
RAP1B	no	protein_coding	59.2607	68.8013	64.031	RAP1B, member of RAS oncogene family [Source:HGNC Symbol;Acc:9857]
SLC16A5	no	protein_coding	67.1873	60.8115	63.9994	solute carrier family 16 (monocarboxylate transporter), member 5 [Source:HGNC Symbol;Acc:10926]
C6orf89	no	protein_coding	75.1139	52.8217	63.9678	chromosome 6 open reading frame 89 [Source:HGNC Symbol;Acc:21114]
TSC1	no	protein_coding	70.9619	56.8166	63.8892	tuberous sclerosis 1 [Source:HGNC Symbol;Acc:12362]
ARL6IP1	no	protein_coding	56.2411	71.4646	63.8529	ADP-ribosylation factor-like 6 interacting protein 1 [Source:HGNC Symbol;Acc:697]
SPECC1L	no	protein_coding	66.4324	61.2554	63.8439	sperm antigen with calponin homology and coiled-coil domains 1-like [Source:HGNC Symbol;Acc:29022]
DCP2	no	protein_coding	69.0746	58.5921	63.8334	decapping mRNA 2 [Source:HGNC Symbol;Acc:24452]
AGAP1	no	protein_coding	62.2804	65.2503	63.7653	ArfGAP with GTPase domain, ankyrin repeat and PH domain 1 [Source:HGNC Symbol;Acc:16922]
RAP2B	no	protein_coding	60.7706	66.5819	63.6763	RAP2B, member of RAS oncogene family [Source:HGNC Symbol;Acc:9862]
ZNF462	no	protein_coding	66.8099	59.9238	63.3668	zinc finger protein 462 [Source:HGNC Symbol;Acc:21684]
RPS13	no	protein_coding	67.1873	59.4799	63.3336	ribosomal protein S13 [Source:HGNC Symbol;Acc:10386]
DAB2IP	no	protein_coding	58.5058	67.9136	63.2097	DAB2 interacting protein [Source:HGNC Symbol;Acc:17294]
PBX3	no	protein_coding	44.1625	81.6739	62.9182	pre-B-cell leukemia homeobox 3 [Source:HGNC Symbol;Acc:8634]
TSC22D2	no	protein_coding	60.0156	65.2503	62.633	TSC22 domain family, member 2 [Source:HGNC Symbol;Acc:29095]
ZNF264	no	protein_coding	55.4862	69.6891	62.5876	zinc finger protein 264 [Source:HGNC Symbol;Acc:13057]
2017-03-06	no	protein_coding	65.6775	59.4799	62.5787	membrane-associated ring finger (C3HC4) 6, E3 ubiquitin protein ligase [Source:HGNC Symbol;Acc:30550]
KLHL9	no	protein_coding	58.8833	66.1381	62.5107	kelch-like family member 9 [Source:HGNC Symbol;Acc:18732]
TIAL1	no	protein_coding	64.5451	59.9238	62.2344	TIA1 cytotoxic granule-associated RNA binding protein-like 1 [Source:HGNC Symbol;Acc:11804]
PRKCA	no	protein_coding	60.3931	63.9187	62.1559	protein kinase C, alpha [Source:HGNC Symbol;Acc:9393]
RLIM	no	protein_coding	59.2607	64.8064	62.0336	ring finger protein, LIM domain interacting [Source:HGNC Symbol;Acc:13429]
NF2	no	protein_coding	62.2804	61.6993	61.9898	neurofibromin 2 (merlin) [Source:HGNC Symbol;Acc:7773]
ABCE1	no	protein_coding	59.6382	63.9187	61.7784	ATP-binding cassette, sub-family E (OABP), member 1 [Source:HGNC Symbol;Acc:69]
TMEM30A	no	protein_coding	66.055	57.2605	61.6577	transmembrane protein 30A [Source:HGNC Symbol;Acc:16667]
NAA50	no	protein_coding	50.5792	72.3524	61.4658	N(alpha)-acetyltransferase 50, NatE catalytic subunit [Source:HGNC Symbol;Acc:29533]
CNN2	no	protein_coding	66.8099	55.9288	61.3694	calponin 2 [Source:HGNC Symbol;Acc:2156]
HSPB1	no	protein_coding	61.9029	60.3676	61.1353	heat shock 27kDa protein 1 [Source:HGNC Symbol;Acc:5246]
NABP1	no	protein_coding	53.2214	68.8013	61.0114	nucleic acid binding protein 1 [Source:HGNC Symbol;Acc:26232]
LYPLA1	no	protein_coding	58.5058	63.4748	60.9903	lysophospholipase I [Source:HGNC Symbol;Acc:6737]
HOXA5	no	protein_coding	67.9422	52.8217	60.382	homeobox A5 [Source:HGNC Symbol;Acc:5106]
BRCA2	no	protein_coding	47.937	72.7963	60.3666	breast cancer 2, early onset [Source:HGNC Symbol;Acc:1101]
EFNB2	no	protein_coding	56.6185	63.9187	60.2686	ephrin-B2 [Source:HGNC Symbol;Acc:3227]
CUL3	no	protein_coding	59.2607	61.2554	60.2581	cullin 3 [Source:HGNC Symbol;Acc:2553]
ARID1A	no	protein_coding	56.996	63.4748	60.2354	AT rich interactive domain 1A (SWI-like) [Source:HGNC Symbol;Acc:11110]
UBE3A	no	protein_coding	61.9029	58.1482	60.0256	ubiquitin protein ligase E3A [Source:HGNC Symbol;Acc:12496]
AXL	no	protein_coding	55.1087	64.8064	59.9576	AXL receptor tyrosine kinase [Source:HGNC Symbol;Acc:905]
PTAR1	no	protein_coding	65.3	54.5972	59.9486	protein prenyltransferase alpha subunit repeat containing 1 [Source:HGNC Symbol;Acc:30449]
H2AFZ	no	protein_coding	50.9567	68.8013	59.879	H2A histone family, member Z [Source:HGNC Symbol;Acc:4741]
NFAT5	no	protein_coding	56.996	62.587	59.7915	nuclear factor of activated T-cells 5, tonicity-responsive [Source:HGNC Symbol;Acc:7774]
C5orf24	no	protein_coding	55.4862	63.9187	59.7024	chromosome 5 open reading frame 24 [Source:HGNC Symbol;Acc:26746]
TIPARP	no	protein_coding	55.8636	63.4748	59.6692	TCDD-inducible poly(ADP-ribose) polymerase [Source:HGNC Symbol;Acc:23696]
DNAJC5	no	protein_coding	59.2607	59.9238	59.5922	DnaJ (Hsp40) homolog, subfamily C, member 5 [Source:HGNC Symbol;Acc:16235]
RPS9	no	protein_coding	49.8243	69.2452	59.5348	ribosomal protein S9 [Source:HGNC Symbol;Acc:10442]
CSNK1D	no	protein_coding	50.9567	67.4697	59.2132	casein kinase 1, delta [Source:HGNC Symbol;Acc:2452]
SIK2	no	protein_coding	51.3341	67.0258	59.18	salt-inducible kinase 2 [Source:HGNC Symbol;Acc:21680]
TLDC1	no	protein_coding	56.6185	61.6993	59.1589	TBC/LysM-associated domain containing 1 [Source:HGNC Symbol;Acc:29325]
FAM101B	no	protein_coding	62.2804	55.9288	59.1046	family with sequence similarity 101, member B [Source:HGNC Symbol;Acc:28705]
VHL	no	protein_coding	52.0891	65.6942	58.8916	von Hippel-Lindau tumor suppressor, E3 ubiquitin protein ligase [Source:HGNC Symbol;Acc:12687]
BUB3	no	protein_coding	58.1284	59.4799	58.8041	BUB3 mitotic checkpoint protein [Source:HGNC Symbol;Acc:1151]
TMEM245	no	protein_coding	58.1284	59.4799	58.8041	transmembrane protein 245 [Source:HGNC Symbol;Acc:1363]
LIF	no	protein_coding	58.5058	59.036	58.7709	leukemia inhibitory factor [Source:HGNC Symbol;Acc:6596]
VCPIP1	no	protein_coding	48.6919	68.8013	58.7466	valosin containing protein (p97)/p47 complex interacting protein 1 [Source:HGNC Symbol;Acc:30897]
BCLAF1	no	protein_coding	55.8636	61.2554	58.5595	BCL2-associated transcription factor 1 [Source:HGNC Symbol;Acc:16863]
SERPINE1	no	protein_coding	58.5058	58.5921	58.549	serpin peptidase inhibitor, clade E (nexin, plasminogen activator inhibitor type 1), member 1 [Source:HGNC Symbol;Acc:8583]
IMPDH1	no	protein_coding	60.3931	55.9288	58.161	IMP (inosine 5'-monophosphate) dehydrogenase 1 [Source:HGNC Symbol;Acc:6052]
LRPAP1	no	protein_coding	59.6382	56.3727	58.0055	low density lipoprotein receptor-related protein associated protein 1 [Source:HGNC Symbol;Acc:6701]
RPS29	no	protein_coding	54.7313	61.2554	57.9933	ribosomal protein S29 [Source:HGNC Symbol;Acc:10419]
RRM2	no	protein_coding	60.0156	55.9288	57.9722	ribonucleotide reductase M2 [Source:HGNC Symbol;Acc:10452]
HIVEP1	no	protein_coding	55.1087	60.8115	57.9601	human immunodeficiency virus type I enhancer binding protein 1 [Source:HGNC Symbol;Acc:4920]
CBL	no	protein_coding	49.0694	66.5819	57.8257	Cbl proto-oncogene, E3 ubiquitin protein ligase [Source:HGNC Symbol;Acc:1541]
ATMIN	no	protein_coding	56.996	58.5921	57.7941	ATM interactor [Source:HGNC Symbol;Acc:29034]
PRKAR1A	no	protein_coding	55.4862	59.9238	57.705	protein kinase, cAMP-dependent, regulatory, type I, alpha [Source:HGNC Symbol;Acc:9388]
FAM120B	no	protein_coding	56.2411	59.036	57.6385	family with sequence similarity 120B [Source:HGNC Symbol;Acc:21109]
ASB3	no	protein_coding	48.6919	66.5819	57.6369	Ankyrin repeat and SOCS box protein 3 [Source:UniProtKB/Swiss-Prot;Acc:Q9Y575]
ZC3H12C	no	protein_coding	43.785	71.4646	57.6248	zinc finger CCCH-type containing 12C [Source:HGNC Symbol;Acc:29362]
TMCO3	no	protein_coding	50.2018	64.8064	57.5041	transmembrane and coiled-coil domains 3 [Source:HGNC Symbol;Acc:20329]
USP7	no	protein_coding	60.3931	54.5972	57.4952	ubiquitin specific peptidase 7 (herpes virus-associated) [Source:HGNC Symbol;Acc:12630]
ZXDC	no	protein_coding	52.0891	62.587	57.338	ZXD family zinc finger C [Source:HGNC Symbol;Acc:28160]
TGOLN2	no	protein_coding	51.3341	63.0309	57.1825	trans-golgi network protein 2 [Source:HGNC Symbol;Acc:15450]
GSTZ1	no	protein_coding	59.2607	55.0411	57.1509	glutathione S-transferase zeta 1 [Source:HGNC Symbol;Acc:4643]
RAN	no	protein_coding	49.8243	64.3625	57.0934	RAN, member RAS oncogene family [Source:HGNC Symbol;Acc:9846]
STRAP	no	protein_coding	56.6185	57.2605	56.9395	serine/threonine kinase receptor associated protein [Source:HGNC Symbol;Acc:30796]
G3BP1	no	protein_coding	53.9763	59.4799	56.7281	GTPase activating protein (SH3 domain) binding protein 1 [Source:HGNC Symbol;Acc:30292]
PTPN2	no	protein_coding	60.0156	53.2656	56.6406	protein tyrosine phosphatase, non-receptor type 2 [Source:HGNC Symbol;Acc:9650]
ZC3H13	no	protein_coding	53.2214	59.9238	56.5726	zinc finger CCCH-type containing 13 [Source:HGNC Symbol;Acc:20368]
TMBIM6	no	protein_coding	49.8243	62.587	56.2057	transmembrane BAX inhibitor motif containing 6 [Source:HGNC Symbol;Acc:11723]
PKD1	no	protein_coding	55.1087	57.2605	56.1846	polycystic kidney disease 1 (autosomal dominant) [Source:HGNC Symbol;Acc:9008]
C10orf2	no	protein_coding	61.148	51.0462	56.0971	chromosome 10 open reading frame 2 [Source:HGNC Symbol;Acc:1160]
ADNP2	no	protein_coding	51.3341	60.8115	56.0728	ADNP homeobox 2 [Source:HGNC Symbol;Acc:23803]
ZNF106	no	protein_coding	56.6185	55.485	56.0517	zinc finger protein 106 [Source:HGNC Symbol;Acc:12886]
RAD21	no	protein_coding	53.5989	58.1482	55.8736	RAD21 homolog (S. pombe) [Source:HGNC Symbol;Acc:9811]
SET	no	protein_coding	54.7313	56.8166	55.7739	SET nuclear oncogene [Source:HGNC Symbol;Acc:10760]
NOLC1	no	protein_coding	57.3735	54.1533	55.7634	nucleolar and coiled-body phosphoprotein 1 [Source:HGNC Symbol;Acc:15608]
MTMR9	no	protein_coding	49.8243	61.6993	55.7618	myotubularin related protein 9 [Source:HGNC Symbol;Acc:14596]
FASN	no	protein_coding	60.0156	51.49	55.7528	fatty acid synthase [Source:HGNC Symbol;Acc:3594]
SLC7A6	no	protein_coding	60.3931	51.0462	55.7196	solute carrier family 7 (amino acid transporter light chain, y+L system), member 6 [Source:HGNC Symbol;Acc:11064]
YAP1	no	protein_coding	53.5989	57.7044	55.6516	Yes-associated protein 1 [Source:HGNC Symbol;Acc:16262]
RBM12	no	protein_coding	53.9763	57.2605	55.6184	RNA binding motif protein 12 [Source:HGNC Symbol;Acc:9898]
TRA2A	no	protein_coding	54.3538	56.8166	55.5852	transformer 2 alpha homolog (Drosophila) [Source:HGNC Symbol;Acc:16645]
DHX15	no	protein_coding	49.8243	61.2554	55.5399	DEAH (Asp-Glu-Ala-His) box helicase 15 [Source:HGNC Symbol;Acc:2738]
FOPNL	no	protein_coding	54.3538	56.3727	55.3633	FGFR1OP N-terminal like [Source:HGNC Symbol;Acc:26435]
RNF4	no	protein_coding	44.9174	65.6942	55.3058	ring finger protein 4 [Source:HGNC Symbol;Acc:10067]
PAPD7	no	protein_coding	56.996	53.2656	55.1308	PAP associated domain containing 7 [Source:HGNC Symbol;Acc:16705]
MID1IP1	no	protein_coding	57.7509	52.3778	55.0644	MID1 interacting protein 1 [Source:HGNC Symbol;Acc:20715]
PRRC2B	no	protein_coding	55.4862	54.5972	55.0417	proline-rich coiled-coil 2B [Source:HGNC Symbol;Acc:28121]
TULP4	no	protein_coding	50.9567	59.036	54.9963	tubby like protein 4 [Source:HGNC Symbol;Acc:15530]
RNPS1	no	protein_coding	53.5989	56.3727	54.9858	RNA binding protein S1, serine-rich domain [Source:HGNC Symbol;Acc:10080]
NAB1	no	protein_coding	49.4469	60.3676	54.9072	NGFI-A binding protein 1 (EGR1 binding protein 1) [Source:HGNC Symbol;Acc:7626]
ATP5A1	no	protein_coding	59.6382	50.1584	54.8983	ATP synthase, H+ transporting, mitochondrial F1 complex, alpha subunit 1, cardiac muscle [Source:HGNC Symbol;Acc:823]
AMMECR1	no	protein_coding	48.6919	60.8115	54.7517	Alport syndrome, mental retardation, midface hypoplasia and elliptocytosis chromosomal region gene 1 [Source:HGNC Symbol;Acc:467]
CEP170B	no	protein_coding	47.937	61.2554	54.5962	centrosomal protein 170B [Source:HGNC Symbol;Acc:20362]
SURF4	no	protein_coding	53.2214	55.9288	54.5751	surfeit 4 [Source:HGNC Symbol;Acc:11476]
VDAC1	no	protein_coding	52.4665	56.3727	54.4196	voltage-dependent anion channel 1 [Source:HGNC Symbol;Acc:12669]
BACH1	no	protein_coding	49.4469	59.036	54.2414	BTB and CNC homology 1, basic leucine zipper transcription factor 1 [Source:HGNC Symbol;Acc:935]
AMMECR1L	no	protein_coding	59.6382	48.8268	54.2325	AMMECR1-like [Source:HGNC Symbol;Acc:28658]
PSMD12	no	protein_coding	49.8243	58.5921	54.2082	proteasome (prosome, macropain) 26S subunit, non-ATPase, 12 [Source:HGNC Symbol;Acc:9557]
GLS	no	protein_coding	58.1284	50.1584	54.1434	glutaminase [Source:HGNC Symbol;Acc:4331]
FBXL18	no	protein_coding	50.2018	57.7044	53.9531	F-box and leucine-rich repeat protein 18 [Source:HGNC Symbol;Acc:21874]
CCDC151	no	protein_coding	38.1231	69.6891	53.9061	coiled-coil domain containing 151 [Source:HGNC Symbol;Acc:28303]
RNF6	no	protein_coding	51.3341	56.3727	53.8534	ring finger protein (C3H2C3 type) 6 [Source:HGNC Symbol;Acc:10069]
SPCS3	no	protein_coding	51.3341	56.3727	53.8534	signal peptidase complex subunit 3 homolog (S. cerevisiae) [Source:HGNC Symbol;Acc:26212]
ANKRD40	no	protein_coding	59.6382	47.939	53.7886	ankyrin repeat domain 40 [Source:HGNC Symbol;Acc:28233]
ATAD2	no	protein_coding	57.3735	50.1584	53.7659	ATPase family, AAA domain containing 2 [Source:HGNC Symbol;Acc:30123]
MFAP3	no	protein_coding	55.1087	52.3778	53.7433	microfibrillar-associated protein 3 [Source:HGNC Symbol;Acc:7034]
BPTF	no	protein_coding	47.5596	59.9238	53.7417	bromodomain PHD finger transcription factor [Source:HGNC Symbol;Acc:3581]
HN1	no	protein_coding	57.7509	49.7145	53.7327	hematological and neurological expressed 1 [Source:HGNC Symbol;Acc:14569]
PDPK1	no	protein_coding	53.2214	54.1533	53.6874	3-phosphoinositide dependent protein kinase-1 [Source:HGNC Symbol;Acc:8816]
SP3	no	protein_coding	53.5989	53.7094	53.6542	Sp3 transcription factor [Source:HGNC Symbol;Acc:11208]
JUNB	no	protein_coding	56.6185	50.6023	53.6104	jun B proto-oncogene [Source:HGNC Symbol;Acc:6205]
NT5E	no	protein_coding	59.6382	47.4951	53.5667	5'-nucleotidase, ecto (CD73) [Source:HGNC Symbol;Acc:8021]
PRKAA1	no	protein_coding	52.4665	54.1533	53.3099	protein kinase, AMP-activated, alpha 1 catalytic subunit [Source:HGNC Symbol;Acc:9376]
KPNA4	no	protein_coding	53.2214	53.2656	53.2435	karyopherin alpha 4 (importin alpha 3) [Source:HGNC Symbol;Acc:6397]
BIRC2	no	protein_coding	52.0891	54.1533	53.1212	baculoviral IAP repeat containing 2 [Source:HGNC Symbol;Acc:590]
RPL36	no	protein_coding	63.0353	43.0563	53.0458	ribosomal protein L36 [Source:HGNC Symbol;Acc:13631]
ENC1	no	protein_coding	58.5058	47.4951	53.0005	ectodermal-neural cortex 1 (with BTB domain) [Source:HGNC Symbol;Acc:3345]
CD59	no	protein_coding	55.8636	49.7145	52.7891	CD59 molecule, complement regulatory protein [Source:HGNC Symbol;Acc:1689]
SOX4	no	protein_coding	58.8833	46.6074	52.7453	SRY (sex determining region Y)-box 4 [Source:HGNC Symbol;Acc:11200]
ZNF607	no	protein_coding	56.6185	48.8268	52.7226	zinc finger protein 607 [Source:HGNC Symbol;Acc:28192]
TRIB2	no	protein_coding	56.996	48.3829	52.6894	tribbles pseudokinase 2 [Source:HGNC Symbol;Acc:30809]
ETNK1	no	protein_coding	55.1087	50.1584	52.6336	ethanolamine kinase 1 [Source:HGNC Symbol;Acc:24649]
HERPUD1	no	protein_coding	52.844	52.3778	52.6109	homocysteine-inducible, endoplasmic reticulum stress-inducible, ubiquitin-like domain member 1 [Source:HGNC Symbol;Acc:13744]
DGKQ	no	protein_coding	41.1428	63.9187	52.5307	diacylglycerol kinase, theta 110kDa [Source:HGNC Symbol;Acc:2856]
HIST1H1C	no	protein_coding	46.4272	58.5921	52.5097	histone cluster 1, H1c [Source:HGNC Symbol;Acc:4716]
LARP1	no	protein_coding	54.7313	50.1584	52.4448	La ribonucleoprotein domain family, member 1 [Source:HGNC Symbol;Acc:29531]
CPEB2	no	protein_coding	49.8243	55.0411	52.4327	cytoplasmic polyadenylation element binding protein 2 [Source:HGNC Symbol;Acc:21745]
DGKA	no	protein_coding	55.1087	49.7145	52.4116	diacylglycerol kinase, alpha 80kDa [Source:HGNC Symbol;Acc:2849]
UBE4B	no	protein_coding	57.7509	47.0512	52.4011	ubiquitination factor E4B [Source:HGNC Symbol;Acc:12500]
EIF3E	no	protein_coding	50.5792	54.1533	52.3663	eukaryotic translation initiation factor 3, subunit E [Source:HGNC Symbol;Acc:3277]
OTUD4	no	protein_coding	50.5792	54.1533	52.3663	OTU domain containing 4 [Source:HGNC Symbol;Acc:24949]
UBE2D3	no	protein_coding	51.3341	53.2656	52.2998	ubiquitin-conjugating enzyme E2D 3 [Source:HGNC Symbol;Acc:12476]
GRB2	no	protein_coding	56.996	47.4951	52.2456	growth factor receptor-bound protein 2 [Source:HGNC Symbol;Acc:4566]
MATR3	no	protein_coding	44.5399	59.9238	52.2318	matrin 3 [Source:HGNC Symbol;Acc:6912]
MTHFD2L	no	protein_coding	47.5596	56.8166	52.1881	methylenetetrahydrofolate dehydrogenase (NADP+ dependent) 2-like [Source:HGNC Symbol;Acc:31865]
ARMC7	no	protein_coding	45.2948	59.036	52.1654	armadillo repeat containing 7 [Source:HGNC Symbol;Acc:26168]
REST	no	protein_coding	47.937	56.3727	52.1549	RE1-silencing transcription factor [Source:HGNC Symbol;Acc:9966]
KLHL28	no	protein_coding	53.5989	50.6023	52.1006	kelch-like family member 28 [Source:HGNC Symbol;Acc:19741]
FOXC1	no	protein_coding	48.6919	55.485	52.0884	forkhead box C1 [Source:HGNC Symbol;Acc:3800]
TNRC6A	no	protein_coding	49.8243	54.1533	51.9888	trinucleotide repeat containing 6A [Source:HGNC Symbol;Acc:11969]
KCMF1	no	protein_coding	50.2018	53.2656	51.7337	potassium channel modulatory factor 1 [Source:HGNC Symbol;Acc:20589]
KDM2A	no	protein_coding	50.9567	52.3778	51.6672	lysine (K)-specific demethylase 2A [Source:HGNC Symbol;Acc:13606]
PGPEP1	no	protein_coding	52.844	50.1584	51.5012	pyroglutamyl-peptidase I [Source:HGNC Symbol;Acc:13568]
SGMS2	no	protein_coding	48.6919	54.1533	51.4226	sphingomyelin synthase 2 [Source:HGNC Symbol;Acc:28395]
SUMO2	no	protein_coding	45.2948	57.2605	51.2777	small ubiquitin-like modifier 2 [Source:HGNC Symbol;Acc:11125]
ATP5B	no	protein_coding	51.3341	51.0462	51.1901	ATP synthase, H+ transporting, mitochondrial F1 complex, beta polypeptide [Source:HGNC Symbol;Acc:830]
IQSEC1	no	protein_coding	42.2752	59.9238	51.0995	IQ motif and Sec7 domain 1 [Source:HGNC Symbol;Acc:29112]
TBX3	no	protein_coding	64.5451	37.2859	50.9155	T-box 3 [Source:HGNC Symbol;Acc:11602]
PPAP2B	no	protein_coding	54.7313	47.0512	50.8912	phosphatidic acid phosphatase type 2B [Source:HGNC Symbol;Acc:9229]
CYCS	no	protein_coding	55.1087	46.6074	50.858	cytochrome c, somatic [Source:HGNC Symbol;Acc:19986]
C7orf26	no	protein_coding	60.3931	41.2808	50.837	chromosome 7 open reading frame 26 [Source:HGNC Symbol;Acc:21702]
ZNF697	no	protein_coding	52.844	48.8268	50.8354	zinc finger protein 697 [Source:HGNC Symbol;Acc:32034]
SOCS6	no	protein_coding	45.6723	55.9288	50.8006	suppressor of cytokine signaling 6 [Source:HGNC Symbol;Acc:16833]
ZNF217	no	protein_coding	51.3341	50.1584	50.7463	zinc finger protein 217 [Source:HGNC Symbol;Acc:13009]
VKORC1L1	no	protein_coding	44.1625	57.2605	50.7115	vitamin K epoxide reductase complex, subunit 1-like 1 [Source:HGNC Symbol;Acc:21492]
FAM60A	no	protein_coding	46.8047	54.5972	50.7009	family with sequence similarity 60, member A [Source:HGNC Symbol;Acc:30702]
YY1	no	protein_coding	46.0497	55.0411	50.5454	YY1 transcription factor [Source:HGNC Symbol;Acc:12856]
TMEM168	no	protein_coding	51.3341	49.7145	50.5243	transmembrane protein 168 [Source:HGNC Symbol;Acc:25826]
SPRED2	no	protein_coding	52.0891	48.8268	50.4579	sprouty-related, EVH1 domain containing 2 [Source:HGNC Symbol;Acc:17722]
PRRC2C	no	protein_coding	48.6919	51.9339	50.3129	proline-rich coiled-coil 2C [Source:HGNC Symbol;Acc:24903]
KPNB1	no	protein_coding	46.8047	53.7094	50.257	karyopherin (importin) beta 1 [Source:HGNC Symbol;Acc:6400]
RBM39	no	protein_coding	52.4665	47.939	50.2028	RNA binding motif protein 39 [Source:HGNC Symbol;Acc:15923]
MLEC	no	protein_coding	47.5596	52.8217	50.1906	malectin [Source:HGNC Symbol;Acc:28973]
C10orf12	no	protein_coding	47.937	52.3778	50.1574	chromosome 10 open reading frame 12 [Source:HGNC Symbol;Acc:23420]
CKAP5	no	protein_coding	48.3145	51.9339	50.1242	cytoskeleton associated protein 5 [Source:HGNC Symbol;Acc:28959]
PCBP2	no	protein_coding	56.2411	43.9441	50.0926	poly(rC) binding protein 2 [Source:HGNC Symbol;Acc:8648]
FUS	no	protein_coding	51.3341	48.8268	50.0804	fused in sarcoma [Source:HGNC Symbol;Acc:4010]
RPL22L1	no	protein_coding	40.0104	59.9238	49.9671	ribosomal protein L22-like 1 [Source:HGNC Symbol;Acc:27610]
CTBP2	no	protein_coding	49.4469	50.1584	49.8026	C-terminal binding protein 2 [Source:HGNC Symbol;Acc:2495]
ANLN	no	protein_coding	44.9174	54.5972	49.7573	anillin, actin binding protein [Source:HGNC Symbol;Acc:14082]
MGEA5	no	protein_coding	49.0694	50.1584	49.6139	meningioma expressed antigen 5 (hyaluronidase) [Source:HGNC Symbol;Acc:7056]
EPT1	no	protein_coding	56.996	42.1686	49.5823	ethanolaminephosphotransferase 1 (CDP-ethanolamine-specific) [Source:HGNC Symbol;Acc:29361]
MAP3K8	no	protein_coding	47.937	51.0462	49.4916	mitogen-activated protein kinase kinase kinase 8 [Source:HGNC Symbol;Acc:6860]
ZBTB21	no	protein_coding	48.6919	50.1584	49.4252	zinc finger and BTB domain containing 21 [Source:HGNC Symbol;Acc:13083]
CAMTA1	no	protein_coding	53.9763	44.8318	49.4041	calmodulin binding transcription activator 1 [Source:HGNC Symbol;Acc:18806]
SLC2A3	no	protein_coding	47.5596	51.0462	49.3029	solute carrier family 2 (facilitated glucose transporter), member 3 [Source:HGNC Symbol;Acc:11007]
SNTA1	no	protein_coding	53.2214	45.2757	49.2486	syntrophin, alpha 1 [Source:HGNC Symbol;Acc:11167]
CAPZA1	no	protein_coding	49.4469	48.8268	49.1368	capping protein (actin filament) muscle Z-line, alpha 1 [Source:HGNC Symbol;Acc:1488]
ANKFY1	no	protein_coding	43.4075	54.5972	49.0024	ankyrin repeat and FYVE domain containing 1 [Source:HGNC Symbol;Acc:20763]
JMJD1C	no	protein_coding	49.0694	48.8268	48.9481	jumonji domain containing 1C [Source:HGNC Symbol;Acc:12313]
IRF2BP2	no	protein_coding	52.4665	45.2757	48.8711	interferon regulatory factor 2 binding protein 2 [Source:HGNC Symbol;Acc:21729]
CBX4	no	protein_coding	47.5596	50.1584	48.859	chromobox homolog 4 [Source:HGNC Symbol;Acc:1554]
DAG1	no	protein_coding	45.2948	52.3778	48.8363	dystroglycan 1 (dystrophin-associated glycoprotein 1) [Source:HGNC Symbol;Acc:2666]
HS3ST3B1	no	protein_coding	50.9567	46.6074	48.782	heparan sulfate (glucosamine) 3-O-sulfotransferase 3B1 [Source:HGNC Symbol;Acc:5198]
RHOA	no	protein_coding	46.4272	51.0462	48.7367	ras homolog family member A [Source:HGNC Symbol;Acc:667]
RNF126	no	protein_coding	46.8047	50.6023	48.7035	ring finger protein 126 [Source:HGNC Symbol;Acc:21151]
XIAP	no	protein_coding	44.5399	52.8217	48.6808	X-linked inhibitor of apoptosis [Source:HGNC Symbol;Acc:592]
PUM2	no	protein_coding	47.1821	50.1584	48.6703	pumilio RNA-binding family member 2 [Source:HGNC Symbol;Acc:14958]
TADA2B	no	protein_coding	50.2018	47.0512	48.6265	transcriptional adaptor 2B [Source:HGNC Symbol;Acc:30781]
RIOK2	no	protein_coding	50.5792	46.6074	48.5933	RIO kinase 2 [Source:HGNC Symbol;Acc:18999]
CYP4V2	no	protein_coding	55.8636	41.2808	48.5722	cytochrome P450, family 4, subfamily V, polypeptide 2 [Source:HGNC Symbol;Acc:23198]
CAST	no	protein_coding	48.6919	48.3829	48.5374	calpastatin [Source:HGNC Symbol;Acc:1515]
AGRN	no	protein_coding	49.0694	47.939	48.5042	agrin [Source:HGNC Symbol;Acc:329]
DYNC1H1	no	protein_coding	44.1625	52.8217	48.4921	dynein, cytoplasmic 1, heavy chain 1 [Source:HGNC Symbol;Acc:2961]
HIST1H2BJ	no	protein_coding	42.2752	54.5972	48.4362	histone cluster 1, H2bj [Source:HGNC Symbol;Acc:4761]
GJC1	no	protein_coding	52.4665	44.388	48.4272	gap junction protein, gamma 1, 45kDa [Source:HGNC Symbol;Acc:4280]
SSR3	no	protein_coding	47.5596	49.2706	48.4151	signal sequence receptor, gamma (translocon-associated protein gamma) [Source:HGNC Symbol;Acc:11325]
CCNT2	no	protein_coding	47.5596	49.2706	48.4151	cyclin T2 [Source:HGNC Symbol;Acc:1600]
MIER1	no	protein_coding	45.2948	51.49	48.3924	mesoderm induction early response 1, transcriptional regulator [Source:HGNC Symbol;Acc:29657]
TOB2	no	protein_coding	38.5006	58.1482	48.3244	transducer of ERBB2, 2 [Source:HGNC Symbol;Acc:11980]
TOMM40	no	protein_coding	48.6919	47.939	48.3155	translocase of outer mitochondrial membrane 40 homolog (yeast) [Source:HGNC Symbol;Acc:18001]
USP6NL	no	protein_coding	44.5399	51.9339	48.2369	USP6 N-terminal like [Source:HGNC Symbol;Acc:16858]
HMGB1	no	protein_coding	47.937	48.3829	48.16	high mobility group box 1 [Source:HGNC Symbol;Acc:4983]
PRPF38B	no	protein_coding	47.937	48.3829	48.16	pre-mRNA processing factor 38B [Source:HGNC Symbol;Acc:25512]
ZNF627	no	protein_coding	46.0497	50.1584	48.1041	zinc finger protein 627 [Source:HGNC Symbol;Acc:30570]
MTHFD2	no	protein_coding	44.1625	51.9339	48.0482	methylenetetrahydrofolate dehydrogenase (NADP+ dependent) 2, methenyltetrahydrofolate cyclohydrolase [Source:HGNC Symbol;Acc:7434]
KAT6A	no	protein_coding	52.4665	43.5002	47.9834	K(lysine) acetyltransferase 6A [Source:HGNC Symbol;Acc:13013]
ZBTB43	no	protein_coding	50.9567	44.8318	47.8943	zinc finger and BTB domain containing 43 [Source:HGNC Symbol;Acc:17908]
ZNF687	no	protein_coding	49.4469	46.1635	47.8052	zinc finger protein 687 [Source:HGNC Symbol;Acc:29277]
RAC1	no	protein_coding	49.8243	45.7196	47.772	ras-related C3 botulinum toxin substrate 1 (rho family, small GTP binding protein Rac1) [Source:HGNC Symbol;Acc:9801]
HSPH1	no	protein_coding	58.1284	37.2859	47.7071	heat shock 105kDa/110kDa protein 1 [Source:HGNC Symbol;Acc:16969]
PMEPA1	no	protein_coding	50.5792	44.8318	47.7055	prostate transmembrane protein, androgen induced 1 [Source:HGNC Symbol;Acc:14107]
UGCG	no	protein_coding	48.3145	47.0512	47.6829	UDP-glucose ceramide glucosyltransferase [Source:HGNC Symbol;Acc:12524]
EPS8L3	no	protein_coding	28.6867	66.5819	47.6343	EPS8-like 3 [Source:HGNC Symbol;Acc:21297]
NR2C2	no	protein_coding	46.4272	48.8268	47.627	nuclear receptor subfamily 2, group C, member 2 [Source:HGNC Symbol;Acc:7972]
ATXN1L	no	protein_coding	46.8047	48.3829	47.5938	ataxin 1-like [Source:HGNC Symbol;Acc:33279]
HSPA9	no	protein_coding	47.1821	47.939	47.5606	heat shock 70kDa protein 9 (mortalin) [Source:HGNC Symbol;Acc:5244]
WAC	no	protein_coding	52.4665	42.6124	47.5395	WW domain containing adaptor with coiled-coil [Source:HGNC Symbol;Acc:17327]
SPIN1	no	protein_coding	47.5596	47.4951	47.5273	spindlin 1 [Source:HGNC Symbol;Acc:11243]
P4HB	no	protein_coding	49.0694	45.7196	47.3945	prolyl 4-hydroxylase, beta polypeptide [Source:HGNC Symbol;Acc:8548]
ARF1	no	protein_coding	45.2948	49.2706	47.2827	ADP-ribosylation factor 1 [Source:HGNC Symbol;Acc:652]
VEZF1	no	protein_coding	45.6723	48.8268	47.2495	vascular endothelial zinc finger 1 [Source:HGNC Symbol;Acc:12949]
MAEA	no	protein_coding	51.3341	43.0563	47.1952	macrophage erythroblast attacher [Source:HGNC Symbol;Acc:13731]
INPP5E	no	protein_coding	53.2214	40.8369	47.0292	inositol polyphosphate-5-phosphatase, 72 kDa [Source:HGNC Symbol;Acc:21474]
KRT18	no	protein_coding	53.5989	40.393	46.996	keratin 18 [Source:HGNC Symbol;Acc:6430]
TMED7	no	protein_coding	46.4272	47.4951	46.9612	transmembrane emp24 protein transport domain containing 7 [Source:HGNC Symbol;Acc:24253]
SOD1	no	protein_coding	46.8047	47.0512	46.9279	superoxide dismutase 1, soluble [Source:HGNC Symbol;Acc:11179]
OGFOD2	no	protein_coding	48.3145	45.2757	46.7951	2-oxoglutarate and iron-dependent oxygenase domain containing 2 [Source:HGNC Symbol;Acc:25823]
NCEH1	no	protein_coding	48.6919	44.8318	46.7619	neutral cholesterol ester hydrolase 1 [Source:HGNC Symbol;Acc:29260]
TPM4	no	protein_coding	49.8243	43.5002	46.6623	tropomyosin 4 [Source:HGNC Symbol;Acc:12013]
SNX5	no	protein_coding	50.5792	42.6124	46.5958	sorting nexin 5 [Source:HGNC Symbol;Acc:14969]
TRIM28	no	protein_coding	46.4272	46.6074	46.5173	tripartite motif containing 28 [Source:HGNC Symbol;Acc:16384]
NUP153	no	protein_coding	42.6526	50.1584	46.4055	nucleoporin 153kDa [Source:HGNC Symbol;Acc:8062]
HOXA10	no	protein_coding	38.5006	54.1533	46.327	homeobox A10 [Source:HGNC Symbol;Acc:5100]
TMEM181	no	protein_coding	43.785	48.8268	46.3059	transmembrane protein 181 [Source:HGNC Symbol;Acc:20958]
USP34	no	protein_coding	46.8047	45.7196	46.2621	ubiquitin specific peptidase 34 [Source:HGNC Symbol;Acc:20066]
ARHGAP11A	no	protein_coding	47.1821	45.2757	46.2289	Rho GTPase activating protein 11A [Source:HGNC Symbol;Acc:15783]
CCT3	no	protein_coding	44.9174	47.4951	46.2062	chaperonin containing TCP1, subunit 3 (gamma) [Source:HGNC Symbol;Acc:1616]
RPS3A	no	protein_coding	36.2359	55.9288	46.0823	ribosomal protein S3A [Source:HGNC Symbol;Acc:10421]
CBX5	no	protein_coding	46.4272	45.7196	46.0734	chromobox homolog 5 [Source:HGNC Symbol;Acc:1555]
TPM3	no	protein_coding	44.9174	47.0512	45.9843	tropomyosin 3 [Source:HGNC Symbol;Acc:12012]
RPL24	no	protein_coding	42.6526	49.2706	45.9616	ribosomal protein L24 [Source:HGNC Symbol;Acc:10325]
SLC18A2	no	protein_coding	42.6526	49.2706	45.9616	solute carrier family 18 (vesicular monoamine transporter), member 2 [Source:HGNC Symbol;Acc:10935]
PLEKHB2	no	protein_coding	40.3879	51.49	45.939	pleckstrin homology domain containing, family B (evectins) member 2 [Source:HGNC Symbol;Acc:19236]
TRIOBP	no	protein_coding	53.2214	38.6175	45.9195	TRIO and F-actin binding protein [Source:HGNC Symbol;Acc:17009]
CDK19	no	protein_coding	43.4075	48.3829	45.8952	cyclin-dependent kinase 19 [Source:HGNC Symbol;Acc:19338]
PAPOLA	no	protein_coding	48.6919	43.0563	45.8741	poly(A) polymerase alpha [Source:HGNC Symbol;Acc:14981]
PTBP3	no	protein_coding	44.1625	47.4951	45.8288	polypyrimidine tract binding protein 3 [Source:HGNC Symbol;Acc:10253]
MCFD2	no	protein_coding	46.8047	44.8318	45.8183	multiple coagulation factor deficiency 2 [Source:HGNC Symbol;Acc:18451]
HIF1AN	no	protein_coding	42.6526	48.8268	45.7397	hypoxia inducible factor 1, alpha subunit inhibitor [Source:HGNC Symbol;Acc:17113]
SLC25A1	no	protein_coding	55.4862	35.9543	45.7202	solute carrier family 25 (mitochondrial carrier; citrate transporter), member 1 [Source:HGNC Symbol;Acc:10979]
ZNF146	no	protein_coding	43.0301	48.3829	45.7065	zinc finger protein 146 [Source:HGNC Symbol;Acc:12931]
ASPHD2	no	protein_coding	40.7653	50.6023	45.6838	aspartate beta-hydroxylase domain containing 2 [Source:HGNC Symbol;Acc:30437]
SLC20A1	no	protein_coding	40.7653	50.6023	45.6838	solute carrier family 20 (phosphate transporter), member 1 [Source:HGNC Symbol;Acc:10946]
ARID1B	no	protein_coding	46.4272	44.8318	45.6295	AT rich interactive domain 1B (SWI1-like) [Source:HGNC Symbol;Acc:18040]
MAP1LC3B	no	protein_coding	46.4272	44.8318	45.6295	microtubule-associated protein 1 light chain 3 beta [Source:HGNC Symbol;Acc:13352]
GNB1	no	protein_coding	46.8047	44.388	45.5963	guanine nucleotide binding protein (G protein), beta polypeptide 1 [Source:HGNC Symbol;Acc:4396]
FOXN3	no	protein_coding	39.2555	51.9339	45.5947	forkhead box N3 [Source:HGNC Symbol;Acc:1928]
TRIO	no	protein_coding	52.0891	39.0614	45.5752	trio Rho guanine nucleotide exchange factor [Source:HGNC Symbol;Acc:12303]
KIAA0232	no	protein_coding	39.633	51.49	45.5615	KIAA0232 [Source:HGNC Symbol;Acc:28992]
PRDX3	no	protein_coding	36.6133	54.1533	45.3833	peroxiredoxin 3 [Source:HGNC Symbol;Acc:9354]
ZIC5	no	protein_coding	44.5399	46.1635	45.3517	Zic family member 5 [Source:HGNC Symbol;Acc:20322]
RPL13A	no	protein_coding	45.2948	45.2757	45.2853	ribosomal protein L13a [Source:HGNC Symbol;Acc:10304]
HNRNPDL	no	protein_coding	45.2948	45.2757	45.2853	heterogeneous nuclear ribonucleoprotein D-like [Source:HGNC Symbol;Acc:5037]
ITGAV	no	protein_coding	44.1625	46.1635	45.163	integrin, alpha V [Source:HGNC Symbol;Acc:6150]
SLC35D1	no	protein_coding	42.2752	47.939	45.1071	solute carrier family 35 (UDP-GlcA/UDP-GalNAc transporter), member D1 [Source:HGNC Symbol;Acc:20800]
DR1	no	protein_coding	43.0301	47.0512	45.0407	down-regulator of transcription 1, TBP-binding (negative cofactor 2) [Source:HGNC Symbol;Acc:3017]
FAT4	no	protein_coding	48.3145	41.7247	45.0196	FAT atypical cadherin 4 [Source:HGNC Symbol;Acc:23109]
LBR	no	protein_coding	41.1428	48.8268	44.9848	lamin B receptor [Source:HGNC Symbol;Acc:6518]
SAR1A	no	protein_coding	43.785	46.1635	44.9742	SAR1 homolog A (S. cerevisiae) [Source:HGNC Symbol;Acc:10534]
GPATCH8	no	protein_coding	44.1625	45.7196	44.941	G patch domain containing 8 [Source:HGNC Symbol;Acc:29066]
SLC39A9	no	protein_coding	39.633	50.1584	44.8957	solute carrier family 39, member 9 [Source:HGNC Symbol;Acc:20182]
HMGA1	no	protein_coding	46.0497	43.5002	44.775	high mobility group AT-hook 1 [Source:HGNC Symbol;Acc:5010]
ISYNA1	no	protein_coding	39.633	49.7145	44.6737	inositol-3-phosphate synthase 1 [Source:HGNC Symbol;Acc:29821]
SPATA2	no	protein_coding	47.937	41.2808	44.6089	spermatogenesis associated 2 [Source:HGNC Symbol;Acc:14681]
ACVR2B	no	protein_coding	48.3145	40.8369	44.5757	activin A receptor, type IIB [Source:HGNC Symbol;Acc:174]
MTX3	no	protein_coding	48.3145	40.8369	44.5757	metaxin 3 [Source:HGNC Symbol;Acc:24812]
CLUL1	no	protein_coding	30.9515	58.1482	44.5498	clusterin-like 1 (retinal) [Source:HGNC Symbol;Acc:2096]
TMEM170A	no	protein_coding	43.4075	45.2757	44.3416	transmembrane protein 170A [Source:HGNC Symbol;Acc:29577]
MDFIC	no	protein_coding	51.3341	37.2859	44.31	MyoD family inhibitor domain containing [Source:HGNC Symbol;Acc:28870]
MDM4	no	protein_coding	43.785	44.8318	44.3084	Mdm4 p53 binding protein homolog (mouse) [Source:HGNC Symbol;Acc:6974]
CPSF7	no	protein_coding	41.5203	47.0512	44.2858	cleavage and polyadenylation specific factor 7, 59kDa [Source:HGNC Symbol;Acc:30098]
ZADH2	no	protein_coding	44.1625	44.388	44.2752	zinc binding alcohol dehydrogenase domain containing 2 [Source:HGNC Symbol;Acc:28697]
PPIA	no	protein_coding	42.2752	46.1635	44.2193	peptidylprolyl isomerase A (cyclophilin A) [Source:HGNC Symbol;Acc:9253]
UBE2D2	no	protein_coding	44.9174	43.5002	44.2088	ubiquitin-conjugating enzyme E2D 2 [Source:HGNC Symbol;Acc:12475]
TTL	no	protein_coding	44.9174	43.5002	44.2088	tubulin tyrosine ligase [Source:HGNC Symbol;Acc:21586]
WWTR1	no	protein_coding	40.0104	48.3829	44.1967	WW domain containing transcription regulator 1 [Source:HGNC Symbol;Acc:24042]
TP53INP1	no	protein_coding	45.2948	43.0563	44.1756	tumor protein p53 inducible nuclear protein 1 [Source:HGNC Symbol;Acc:18022]
RPS2	no	protein_coding	40.3879	47.939	44.1634	ribosomal protein S2 [Source:HGNC Symbol;Acc:10404]
SPG7	no	protein_coding	45.6723	42.6124	44.1424	spastic paraplegia 7 (pure and complicated autosomal recessive) [Source:HGNC Symbol;Acc:11237]
RGMB	no	protein_coding	35.8584	52.3778	44.1181	repulsive guidance molecule family member b [Source:HGNC Symbol;Acc:26896]
UBE2W	no	protein_coding	46.4272	41.7247	44.0759	ubiquitin-conjugating enzyme E2W (putative) [Source:HGNC Symbol;Acc:25616]
WDR36	no	protein_coding	44.1625	43.9441	44.0533	WD repeat domain 36 [Source:HGNC Symbol;Acc:30696]
C12orf57	no	protein_coding	47.1821	40.8369	44.0095	chromosome 12 open reading frame 57 [Source:HGNC Symbol;Acc:29521]
RFWD3	no	protein_coding	47.937	39.9492	43.9431	ring finger and WD repeat domain 3 [Source:HGNC Symbol;Acc:25539]
UBQLN1	no	protein_coding	40.7653	47.0512	43.9083	ubiquilin 1 [Source:HGNC Symbol;Acc:12508]
AMOTL1	no	protein_coding	43.4075	44.388	43.8978	angiomotin like 1 [Source:HGNC Symbol;Acc:17811]
BCOR	no	protein_coding	43.4075	44.388	43.8978	BCL6 corepressor [Source:HGNC Symbol;Acc:20893]
CHD2	no	protein_coding	46.4272	41.2808	43.854	chromodomain helicase DNA binding protein 2 [Source:HGNC Symbol;Acc:1917]
ANXA5	no	protein_coding	38.8781	48.8268	43.8524	annexin A5 [Source:HGNC Symbol;Acc:543]
ARID2	no	protein_coding	41.5203	46.1635	43.8419	AT rich interactive domain 2 (ARID, RFX-like) [Source:HGNC Symbol;Acc:18037]
CCDC88C	no	protein_coding	41.5203	46.1635	43.8419	coiled-coil domain containing 88C [Source:HGNC Symbol;Acc:19967]
USP10	no	protein_coding	41.8977	45.7196	43.8087	ubiquitin specific peptidase 10 [Source:HGNC Symbol;Acc:12608]
AP1G1	no	protein_coding	47.1821	40.393	43.7876	adaptor-related protein complex 1, gamma 1 subunit [Source:HGNC Symbol;Acc:555]
SEC61A1	no	protein_coding	49.8243	37.7298	43.777	Sec61 alpha 1 subunit (S. cerevisiae) [Source:HGNC Symbol;Acc:18276]
BAG3	no	protein_coding	40.0104	47.4951	43.7528	BCL2-associated athanogene 3 [Source:HGNC Symbol;Acc:939]
ZNF148	no	protein_coding	42.6526	44.8318	43.7422	zinc finger protein 148 [Source:HGNC Symbol;Acc:12933]
RBPJ	no	protein_coding	43.0301	44.388	43.709	recombination signal binding protein for immunoglobulin kappa J region [Source:HGNC Symbol;Acc:5724]
LDHB	no	protein_coding	35.4809	51.9339	43.7074	lactate dehydrogenase B [Source:HGNC Symbol;Acc:6541]
MAT2A	no	protein_coding	45.6723	41.7247	43.6985	methionine adenosyltransferase II, alpha [Source:HGNC Symbol;Acc:6904]
EPM2A	no	protein_coding	43.785	43.5002	43.6426	epilepsy, progressive myoclonus type 2A, Lafora disease (laforin) [Source:HGNC Symbol;Acc:3413]
STK35	no	protein_coding	44.1625	43.0563	43.6094	serine/threonine kinase 35 [Source:HGNC Symbol;Acc:16254]
KMT2D	no	protein_coding	36.6133	50.6023	43.6078	lysine (K)-specific methyltransferase 2D [Source:HGNC Symbol;Acc:7133]
STARD7	no	protein_coding	36.6133	50.6023	43.6078	StAR-related lipid transfer (START) domain containing 7 [Source:HGNC Symbol;Acc:18063]
AHR	no	protein_coding	34.3486	52.8217	43.5851	aryl hydrocarbon receptor [Source:HGNC Symbol;Acc:348]
ATHL1	no	protein_coding	47.5596	39.5053	43.5324	ATH1, acid trehalase-like 1 (yeast) [Source:HGNC Symbol;Acc:26210]
PSMB1	no	protein_coding	45.2948	41.7247	43.5098	proteasome (prosome, macropain) subunit, beta type, 1 [Source:HGNC Symbol;Acc:9537]
ZFX	no	protein_coding	45.2948	41.7247	43.5098	zinc finger protein, X-linked [Source:HGNC Symbol;Acc:12869]
BLOC1S6	no	protein_coding	40.3879	46.6074	43.4976	biogenesis of lysosomal organelles complex-1, subunit 6, pallidin [Source:HGNC Symbol;Acc:8549]
CCDC88A	no	protein_coding	48.3145	38.6175	43.466	coiled-coil domain containing 88A [Source:HGNC Symbol;Acc:25523]
ZNF24	no	protein_coding	46.0497	40.8369	43.4433	zinc finger protein 24 [Source:HGNC Symbol;Acc:13032]
CDC27	no	protein_coding	48.6919	38.1736	43.4328	cell division cycle 27 [Source:HGNC Symbol;Acc:1728]
MKNK2	no	protein_coding	44.5399	42.1686	43.3542	MAP kinase interacting serine/threonine kinase 2 [Source:HGNC Symbol;Acc:7111]
ABCD3	no	protein_coding	41.8977	44.388	43.1428	ATP-binding cassette, sub-family D (ALD), member 3 [Source:HGNC Symbol;Acc:67]
HNRNPL	no	protein_coding	42.2752	43.9441	43.1096	heterogeneous nuclear ribonucleoprotein L [Source:HGNC Symbol;Acc:5045]
PIEZO1	no	protein_coding	37.3682	48.8268	43.0975	piezo-type mechanosensitive ion channel component 1 [Source:HGNC Symbol;Acc:28993]
TES	no	protein_coding	43.0301	43.0563	43.0432	testis derived transcript (3 LIM domains) [Source:HGNC Symbol;Acc:14620]
CHSY1	no	protein_coding	43.4075	42.6124	43.01	chondroitin sulfate synthase 1 [Source:HGNC Symbol;Acc:17198]
CTTNBP2NL	no	protein_coding	51.3341	34.6226	42.9784	CTTNBP2 N-terminal like [Source:HGNC Symbol;Acc:25330]
ADAR	no	protein_coding	46.4272	39.5053	42.9662	adenosine deaminase, RNA-specific [Source:HGNC Symbol;Acc:225]
HN1L	no	protein_coding	44.1625	41.7247	42.9436	hematological and neurological expressed 1-like [Source:HGNC Symbol;Acc:14137]
ZFHX3	no	protein_coding	46.8047	39.0614	42.933	zinc finger homeobox 3 [Source:HGNC Symbol;Acc:777]
NUS1	no	protein_coding	44.5399	41.2808	42.9104	nuclear undecaprenyl pyrophosphate synthase 1 homolog (S. cerevisiae) [Source:HGNC Symbol;Acc:21042]
PXN	no	protein_coding	47.5596	38.1736	42.8666	paxillin [Source:HGNC Symbol;Acc:9718]
TCF3	no	protein_coding	40.7653	44.8318	42.7986	transcription factor 3 [Source:HGNC Symbol;Acc:11633]
RBFOX2	no	protein_coding	41.1428	44.388	42.7654	RNA binding protein, fox-1 homolog (C. elegans) 2 [Source:HGNC Symbol;Acc:9906]
NAT6	no	protein_coding	36.2359	49.2706	42.7533	N-acetyltransferase 6 (GCN5-related) [Source:HGNC Symbol;Acc:30252]
EIF3B	no	protein_coding	35.1035	50.1584	42.6309	eukaryotic translation initiation factor 3, subunit B [Source:HGNC Symbol;Acc:3280]
BRWD1	no	protein_coding	43.4075	41.7247	42.5661	bromodomain and WD repeat domain containing 1 [Source:HGNC Symbol;Acc:12760]
TPD52L2	no	protein_coding	46.0497	39.0614	42.5556	tumor protein D52-like 2 [Source:HGNC Symbol;Acc:12007]
ABHD16A	no	protein_coding	41.1428	43.9441	42.5434	abhydrolase domain containing 16A [Source:HGNC Symbol;Acc:13921]
DCP1A	no	protein_coding	44.5399	40.393	42.4665	decapping mRNA 1A [Source:HGNC Symbol;Acc:18714]
EHD1	no	protein_coding	39.633	45.2757	42.4543	EH-domain containing 1 [Source:HGNC Symbol;Acc:3242]
CD44	no	protein_coding	34.726	50.1584	42.4422	CD44 molecule (Indian blood group) [Source:HGNC Symbol;Acc:1681]
YWHAQ	no	protein_coding	40.3879	44.388	42.3879	tyrosine 3-monooxygenase/tryptophan 5-monooxygenase activation protein, theta [Source:HGNC Symbol;Acc:12854]
NUCKS1	no	protein_coding	43.0301	41.7247	42.3774	nuclear casein kinase and cyclin-dependent kinase substrate 1 [Source:HGNC Symbol;Acc:29923]
UBE2K	no	protein_coding	43.785	40.8369	42.311	ubiquitin-conjugating enzyme E2K [Source:HGNC Symbol;Acc:4914]
ABL1	no	protein_coding	38.8781	45.7196	42.2988	c-abl oncogene 1, non-receptor tyrosine kinase [Source:HGNC Symbol;Acc:76]
NKTR	no	protein_coding	41.5203	43.0563	42.2883	natural killer-tumor recognition sequence [Source:HGNC Symbol;Acc:7833]
GNAQ	no	protein_coding	36.6133	47.939	42.2762	guanine nucleotide binding protein (G protein), q polypeptide [Source:HGNC Symbol;Acc:4390]
MGAT4B	no	protein_coding	39.633	44.8318	42.2324	mannosyl (alpha-1,3-)-glycoprotein beta-1,4-N-acetylglucosaminyltransferase, isozyme B [Source:HGNC Symbol;Acc:7048]
WTAP	no	protein_coding	39.633	44.8318	42.2324	Wilms tumor 1 associated protein [Source:HGNC Symbol;Acc:16846]
GNB2L1	no	protein_coding	45.2948	39.0614	42.1781	guanine nucleotide binding protein (G protein), beta polypeptide 2-like 1 [Source:HGNC Symbol;Acc:4399]
HMGB2	no	protein_coding	37.7457	46.6074	42.1765	high mobility group box 2 [Source:HGNC Symbol;Acc:5000]
PPM1D	no	protein_coding	46.8047	37.2859	42.0453	protein phosphatase, Mg2+/Mn2+ dependent, 1D [Source:HGNC Symbol;Acc:9277]
FBXW11	no	protein_coding	40.0104	43.9441	41.9773	F-box and WD repeat domain containing 11 [Source:HGNC Symbol;Acc:13607]
RBM12B	no	protein_coding	42.6526	41.2808	41.9667	RNA binding motif protein 12B [Source:HGNC Symbol;Acc:32310]
ATP5G3	no	protein_coding	37.7457	46.1635	41.9546	ATP synthase, H+ transporting, mitochondrial Fo complex, subunit C3 (subunit 9) [Source:HGNC Symbol;Acc:843]
LARP4	no	protein_coding	38.1231	45.7196	41.9214	La ribonucleoprotein domain family, member 4 [Source:HGNC Symbol;Acc:24320]
GID8	no	protein_coding	40.7653	43.0563	41.9108	GID complex subunit 8 [Source:HGNC Symbol;Acc:15857]
TRAM2	no	protein_coding	43.4075	40.393	41.9003	translocation associated membrane protein 2 [Source:HGNC Symbol;Acc:16855]
FUBP3	no	protein_coding	38.5006	45.2757	41.8882	far upstream element (FUSE) binding protein 3 [Source:HGNC Symbol;Acc:4005]
PSMA2	no	protein_coding	41.5203	42.1686	41.8444	Proteasome subunit alpha type-2 [Source:UniProtKB/TrEMBL;Acc:H3BT36]
URI1	no	protein_coding	41.5203	42.1686	41.8444	URI1, prefoldin-like chaperone [Source:HGNC Symbol;Acc:13236]
SDC4	no	protein_coding	41.8977	41.7247	41.8112	syndecan 4 [Source:HGNC Symbol;Acc:10661]
BTG3	no	protein_coding	40.0104	43.5002	41.7553	BTG family, member 3 [Source:HGNC Symbol;Acc:1132]
SH3RF1	no	protein_coding	43.0301	40.393	41.7116	SH3 domain containing ring finger 1 [Source:HGNC Symbol;Acc:17650]
EWSR1	no	protein_coding	35.8584	47.4951	41.6768	EWS RNA-binding protein 1 [Source:HGNC Symbol;Acc:3508]
POGZ	no	protein_coding	46.4272	36.842	41.6346	pogo transposable element with ZNF domain [Source:HGNC Symbol;Acc:18801]
PRKRIR	no	protein_coding	38.8781	44.388	41.633	protein-kinase, interferon-inducible double stranded RNA dependent inhibitor, repressor of (P58 repressor) [Source:HGNC Symbol;Acc:9440]
LEMD3	no	protein_coding	33.9711	49.2706	41.6209	LEM domain containing 3 [Source:HGNC Symbol;Acc:28887]
SUZ12	no	protein_coding	39.2555	43.9441	41.5998	SUZ12 polycomb repressive complex 2 subunit [Source:HGNC Symbol;Acc:17101]
STRN	no	protein_coding	41.8977	41.2808	41.5893	striatin, calmodulin binding protein [Source:HGNC Symbol;Acc:11424]
RCN1	no	protein_coding	47.1821	35.9543	41.5682	reticulocalbin 1, EF-hand calcium binding domain [Source:HGNC Symbol;Acc:9934]
RAB4A	no	protein_coding	42.6526	40.393	41.5228	RAB4A, member RAS oncogene family [Source:HGNC Symbol;Acc:9781]
NOM1	no	protein_coding	38.1231	44.8318	41.4775	nucleolar protein with MIF4G domain 1 [Source:HGNC Symbol;Acc:13244]
CBLL1	no	protein_coding	36.9908	45.7196	41.3552	Cbl proto-oncogene-like 1, E3 ubiquitin protein ligase [Source:HGNC Symbol;Acc:21225]
EIF4EBP2	no	protein_coding	47.1821	35.5104	41.3462	eukaryotic translation initiation factor 4E binding protein 2 [Source:HGNC Symbol;Acc:3289]
ZDHHC7	no	protein_coding	39.633	43.0563	41.3447	zinc finger, DHHC-type containing 7 [Source:HGNC Symbol;Acc:18459]
COX19	no	protein_coding	42.2752	40.393	41.3341	cytochrome c oxidase assembly homolog 19 (S. cerevisiae) [Source:HGNC Symbol;Acc:28074]
CYTH3	no	protein_coding	42.2752	40.393	41.3341	cytohesin 3 [Source:HGNC Symbol;Acc:9504]
VAPA	no	protein_coding	37.7457	44.8318	41.2888	VAMP (vesicle-associated membrane protein)-associated protein A, 33kDa [Source:HGNC Symbol;Acc:12648]
CDKN1B	no	protein_coding	32.8388	49.7145	41.2766	cyclin-dependent kinase inhibitor 1B (p27, Kip1) [Source:HGNC Symbol;Acc:1785]
UPF1	no	protein_coding	38.8781	43.5002	41.1891	UPF1 regulator of nonsense transcripts homolog (yeast) [Source:HGNC Symbol;Acc:9962]
MYL12A	no	protein_coding	36.6133	45.7196	41.1665	myosin, light chain 12A, regulatory, non-sarcomeric [Source:HGNC Symbol;Acc:16701]
EGR1	no	protein_coding	41.8977	40.393	41.1454	early growth response 1 [Source:HGNC Symbol;Acc:3238]
KIAA1522	no	protein_coding	36.9908	45.2757	41.1333	KIAA1522 [Source:HGNC Symbol;Acc:29301]
RYK	no	protein_coding	39.633	42.6124	41.1227	receptor-like tyrosine kinase [Source:HGNC Symbol;Acc:10481]
B4GALT5	no	protein_coding	37.3682	44.8318	41.1	UDP-Gal:betaGlcNAc beta 1,4- galactosyltransferase, polypeptide 5 [Source:HGNC Symbol;Acc:928]
CD164	no	protein_coding	36.6133	45.2757	40.9445	CD164 molecule, sialomucin [Source:HGNC Symbol;Acc:1632]
HECTD1	no	protein_coding	34.3486	47.4951	40.9218	HECT domain containing E3 ubiquitin protein ligase 1 [Source:HGNC Symbol;Acc:20157]
CCDC6	no	protein_coding	47.1821	34.6226	40.9024	coiled-coil domain containing 6 [Source:HGNC Symbol;Acc:18782]
GNL3L	no	protein_coding	32.0838	49.7145	40.8992	guanine nucleotide binding protein-like 3 (nucleolar)-like [Source:HGNC Symbol;Acc:25553]
HDGF	no	protein_coding	42.2752	39.5053	40.8902	hepatoma-derived growth factor [Source:HGNC Symbol;Acc:4856]
RPRD1A	no	protein_coding	32.4613	49.2706	40.866	regulation of nuclear pre-mRNA domain containing 1A [Source:HGNC Symbol;Acc:25560]
TXLNG	no	protein_coding	35.4809	46.1635	40.8222	taxilin gamma [Source:HGNC Symbol;Acc:18578]
ENTPD4	no	protein_coding	40.7653	40.8369	40.8011	ectonucleoside triphosphate diphosphohydrolase 4 [Source:HGNC Symbol;Acc:14573]
RLF	no	protein_coding	40.7653	40.8369	40.8011	rearranged L-myc fusion [Source:HGNC Symbol;Acc:10025]
ARHGEF7	no	protein_coding	43.4075	38.1736	40.7906	Rho guanine nucleotide exchange factor (GEF) 7 [Source:HGNC Symbol;Acc:15607]
CHMP1B	no	protein_coding	38.5006	43.0563	40.7785	charged multivesicular body protein 1B [Source:HGNC Symbol;Acc:24287]
RBM15B	no	protein_coding	36.2359	45.2757	40.7558	RNA binding motif protein 15B [Source:HGNC Symbol;Acc:24303]
SLC3A2	no	protein_coding	36.9908	44.388	40.6894	solute carrier family 3 (amino acid transporter heavy chain), member 2 [Source:HGNC Symbol;Acc:11026]
FAR1	no	protein_coding	42.2752	39.0614	40.6683	fatty acyl CoA reductase 1 [Source:HGNC Symbol;Acc:26222]
KCTD2	no	protein_coding	49.8243	31.0716	40.4479	potassium channel tetramerization domain containing 2 [Source:HGNC Symbol;Acc:21294]
HNRNPUL1	no	protein_coding	40.0104	40.8369	40.4237	heterogeneous nuclear ribonucleoprotein U-like 1 [Source:HGNC Symbol;Acc:17011]
PCNA	no	protein_coding	40.0104	40.8369	40.4237	proliferating cell nuclear antigen [Source:HGNC Symbol;Acc:8729]
CLOCK	no	protein_coding	35.4809	45.2757	40.3783	clock circadian regulator [Source:HGNC Symbol;Acc:2082]
SDE2	no	protein_coding	40.7653	39.9492	40.3573	SDE2 telomere maintenance homolog (S. pombe) [Source:HGNC Symbol;Acc:26643]
PPFIBP1	no	protein_coding	38.8781	41.7247	40.3014	PTPRF interacting protein, binding protein 1 (liprin beta 1) [Source:HGNC Symbol;Acc:9249]
EFR3A	no	protein_coding	36.6133	43.9441	40.2787	EFR3 homolog A (S. cerevisiae) [Source:HGNC Symbol;Acc:28970]
DIP2C	no	protein_coding	42.2752	38.1736	40.2244	DIP2 disco-interacting protein 2 homolog C (Drosophila) [Source:HGNC Symbol;Acc:29150]
SMC4	no	protein_coding	42.6526	37.7298	40.1912	structural maintenance of chromosomes 4 [Source:HGNC Symbol;Acc:14013]
ARHGDIA	no	protein_coding	43.0301	37.2859	40.158	Rho GDP dissociation inhibitor (GDI) alpha [Source:HGNC Symbol;Acc:678]
RPL30	no	protein_coding	33.2162	47.0512	40.1337	ribosomal protein L30 [Source:HGNC Symbol;Acc:10333]
KATNAL1	no	protein_coding	38.8781	41.2808	40.0794	katanin p60 subunit A-like 1 [Source:HGNC Symbol;Acc:28361]
KIF1B	no	protein_coding	37.3682	42.6124	39.9903	kinesin family member 1B [Source:HGNC Symbol;Acc:16636]
IRS1	no	protein_coding	42.6526	37.2859	39.9693	insulin receptor substrate 1 [Source:HGNC Symbol;Acc:6125]
MIEF1	no	protein_coding	45.2948	34.6226	39.9587	mitochondrial elongation factor 1 [Source:HGNC Symbol;Acc:25979]
MTA1	no	protein_coding	40.3879	39.5053	39.9466	metastasis associated 1 [Source:HGNC Symbol;Acc:7410]
HES6	no	protein_coding	43.785	35.9543	39.8696	hes family bHLH transcription factor 6 [Source:HGNC Symbol;Acc:18254]
SETD1B	no	protein_coding	33.9711	45.7196	39.8454	SET domain containing 1B [Source:HGNC Symbol;Acc:29187]
EREG	no	protein_coding	41.8977	37.7298	39.8137	epiregulin [Source:HGNC Symbol;Acc:3443]
ASXL1	no	protein_coding	44.5399	35.0665	39.8032	additional sex combs like 1 (Drosophila) [Source:HGNC Symbol;Acc:18318]
RDX	no	protein_coding	40.0104	39.5053	39.7579	radixin [Source:HGNC Symbol;Acc:9944]
RND3	no	protein_coding	40.0104	39.5053	39.7579	Rho family GTPase 3 [Source:HGNC Symbol;Acc:671]
CIRBP	no	protein_coding	35.1035	44.388	39.7457	cold inducible RNA binding protein [Source:HGNC Symbol;Acc:1982]
BTG2	no	protein_coding	37.7457	41.7247	39.7352	BTG family, member 2 [Source:HGNC Symbol;Acc:1131]
CAPRIN1	no	protein_coding	35.4809	43.9441	39.7125	cell cycle associated protein 1 [Source:HGNC Symbol;Acc:6743]
NACC1	no	protein_coding	43.785	35.5104	39.6477	nucleus accumbens associated 1, BEN and BTB (POZ) domain containing [Source:HGNC Symbol;Acc:20967]
STARD4	no	protein_coding	38.8781	40.393	39.6356	StAR-related lipid transfer (START) domain containing 4 [Source:HGNC Symbol;Acc:18058]
ARHGAP12	no	protein_coding	41.5203	37.7298	39.625	Rho GTPase activating protein 12 [Source:HGNC Symbol;Acc:16348]
RANGAP1	no	protein_coding	49.4469	29.7399	39.5934	Ran GTPase activating protein 1 [Source:HGNC Symbol;Acc:9854]
SUPT16H	no	protein_coding	39.633	39.5053	39.5691	suppressor of Ty 16 homolog (S. cerevisiae) [Source:HGNC Symbol;Acc:11465]
NUPL1	no	protein_coding	40.0104	39.0614	39.5359	nucleoporin like 1 [Source:HGNC Symbol;Acc:20261]
IL6R	no	protein_coding	42.6526	36.3981	39.5254	interleukin 6 receptor [Source:HGNC Symbol;Acc:6019]
EXTL3	no	protein_coding	38.5006	40.393	39.4468	exostosin-like glycosyltransferase 3 [Source:HGNC Symbol;Acc:3518]
AVL9	no	protein_coding	39.2555	39.5053	39.3804	AVL9 homolog (S. cerevisiase) [Source:HGNC Symbol;Acc:28994]
HIVEP2	no	protein_coding	34.726	43.9441	39.3351	human immunodeficiency virus type I enhancer binding protein 2 [Source:HGNC Symbol;Acc:4921]
TWF1	no	protein_coding	40.0104	38.6175	39.314	twinfilin actin-binding protein 1 [Source:HGNC Symbol;Acc:9620]
SETD8	no	protein_coding	38.1231	40.393	39.2581	SET domain containing (lysine methyltransferase) 8 [Source:HGNC Symbol;Acc:29489]
APBB2	no	protein_coding	36.2359	42.1686	39.2022	amyloid beta (A4) precursor protein-binding, family B, member 2 [Source:HGNC Symbol;Acc:582]
CCNY	no	protein_coding	38.8781	39.5053	39.1917	cyclin Y [Source:HGNC Symbol;Acc:23354]
UBN2	no	protein_coding	39.2555	39.0614	39.1585	ubinuclein 2 [Source:HGNC Symbol;Acc:21931]
MACF1	no	protein_coding	37.3682	40.8369	39.1026	microtubule-actin crosslinking factor 1 [Source:HGNC Symbol;Acc:13664]
CREBBP	no	protein_coding	40.3879	37.7298	39.0588	CREB binding protein [Source:HGNC Symbol;Acc:2348]
UTP23	no	protein_coding	40.7653	37.2859	39.0256	UTP23, small subunit (SSU) processome component, homolog (yeast) [Source:HGNC Symbol;Acc:28224]
FASTKD5	no	protein_coding	38.8781	39.0614	38.9697	FAST kinase domains 5 [Source:HGNC Symbol;Acc:25790]
LIFR	no	protein_coding	31.7064	46.1635	38.9349	leukemia inhibitory factor receptor alpha [Source:HGNC Symbol;Acc:6597]
NRF1	no	protein_coding	35.1035	42.6124	38.858	nuclear respiratory factor 1 [Source:HGNC Symbol;Acc:7996]
BLOC1S2	no	protein_coding	40.3879	37.2859	38.8369	biogenesis of lysosomal organelles complex-1, subunit 2 [Source:HGNC Symbol;Acc:20984]
CEP170	no	protein_coding	32.8388	44.8318	38.8353	centrosomal protein 170kDa [Source:HGNC Symbol;Acc:28920]
PSME3	no	protein_coding	35.8584	41.7247	38.7915	proteasome (prosome, macropain) activator subunit 3 (PA28 gamma; Ki) [Source:HGNC Symbol;Acc:9570]
FDXR	no	protein_coding	41.1428	36.3981	38.7705	ferredoxin reductase [Source:HGNC Symbol;Acc:3642]
SMAD2	no	protein_coding	36.2359	41.2808	38.7583	SMAD family member 2 [Source:HGNC Symbol;Acc:6768]
FAM208B	no	protein_coding	38.8781	38.6175	38.7478	family with sequence similarity 208, member B [Source:HGNC Symbol;Acc:23484]
TOB1	no	protein_coding	29.0642	48.3829	38.7235	transducer of ERBB2, 1 [Source:HGNC Symbol;Acc:11979]
TAF15	no	protein_coding	39.2555	38.1736	38.7146	TAF15 RNA polymerase II, TATA box binding protein (TBP)-associated factor, 68kDa [Source:HGNC Symbol;Acc:11547]
JKAMP	no	protein_coding	31.7064	45.7196	38.713	JNK1/MAPK8-associated membrane protein [Source:HGNC Symbol;Acc:20184]
PPRC1	no	protein_coding	39.633	37.7298	38.6814	peroxisome proliferator-activated receptor gamma, coactivator-related 1 [Source:HGNC Symbol;Acc:30025]
FAM160B1	no	protein_coding	35.1035	42.1686	38.636	family with sequence similarity 160, member B1 [Source:HGNC Symbol;Acc:29320]
SP1	no	protein_coding	40.7653	36.3981	38.5817	Sp1 transcription factor [Source:HGNC Symbol;Acc:11205]
MYEOV	no	protein_coding	33.5937	43.5002	38.5469	myeloma overexpressed [Source:HGNC Symbol;Acc:7563]
HNRNPAB	no	protein_coding	34.3486	42.6124	38.4805	heterogeneous nuclear ribonucleoprotein A/B [Source:HGNC Symbol;Acc:5034]
LASP1	no	protein_coding	36.9908	39.9492	38.47	LIM and SH3 protein 1 [Source:HGNC Symbol;Acc:6513]
DYNLL1	no	protein_coding	39.633	37.2859	38.4594	dynein, light chain, LC8-type 1 [Source:HGNC Symbol;Acc:15476]
CKS2	no	protein_coding	34.726	42.1686	38.4473	CDC28 protein kinase regulatory subunit 2 [Source:HGNC Symbol;Acc:2000]
MAP2K4	no	protein_coding	37.7457	39.0614	38.4035	mitogen-activated protein kinase kinase 4 [Source:HGNC Symbol;Acc:6844]
GGNBP2	no	protein_coding	32.8388	43.9441	38.3914	gametogenetin binding protein 2 [Source:HGNC Symbol;Acc:19357]
PLCB3	no	protein_coding	32.8388	43.9441	38.3914	phospholipase C, beta 3 (phosphatidylinositol-specific) [Source:HGNC Symbol;Acc:9056]
DICER1	no	protein_coding	35.4809	41.2808	38.3809	dicer 1, ribonuclease type III [Source:HGNC Symbol;Acc:17098]
RNFT1	no	protein_coding	38.8781	37.7298	38.3039	ring finger protein, transmembrane 1 [Source:HGNC Symbol;Acc:30206]
CDK1	no	protein_coding	35.1035	41.2808	38.1921	cyclin-dependent kinase 1 [Source:HGNC Symbol;Acc:1722]
PGK1	no	protein_coding	40.3879	35.9543	38.1711	phosphoglycerate kinase 1 [Source:HGNC Symbol;Acc:8896]
API5	no	protein_coding	33.2162	43.0563	38.1363	apoptosis inhibitor 5 [Source:HGNC Symbol;Acc:594]
CAP1	no	protein_coding	41.1428	35.0665	38.1046	CAP, adenylate cyclase-associated protein 1 (yeast) [Source:HGNC Symbol;Acc:20040]
TGFBR2	no	protein_coding	38.8781	37.2859	38.082	transforming growth factor, beta receptor II (70/80kDa) [Source:HGNC Symbol;Acc:11773]
RASA2	no	protein_coding	39.2555	36.842	38.0488	RAS p21 protein activator 2 [Source:HGNC Symbol;Acc:9872]
MAPRE1	no	protein_coding	32.0838	43.9441	38.014	microtubule-associated protein, RP/EB family, member 1 [Source:HGNC Symbol;Acc:6890]
TRIM27	no	protein_coding	32.0838	43.9441	38.014	tripartite motif containing 27 [Source:HGNC Symbol;Acc:9975]
FAM120A	no	protein_coding	34.726	41.2808	38.0034	family with sequence similarity 120A [Source:HGNC Symbol;Acc:13247]
CUL5	no	protein_coding	32.8388	43.0563	37.9475	cullin 5 [Source:HGNC Symbol;Acc:2556]
AGPAT3	no	protein_coding	40.7653	35.0665	37.9159	1-acylglycerol-3-phosphate O-acyltransferase 3 [Source:HGNC Symbol;Acc:326]
ZFYVE19	no	protein_coding	43.4075	32.4032	37.9054	zinc finger, FYVE domain containing 19 [Source:HGNC Symbol;Acc:20758]
HIST1H3H	no	protein_coding	35.8584	39.9492	37.9038	histone cluster 1, H3h [Source:HGNC Symbol;Acc:4775]
KDM1A	no	protein_coding	30.9515	44.8318	37.8917	lysine (K)-specific demethylase 1A [Source:HGNC Symbol;Acc:29079]
ASPM	no	protein_coding	41.1428	34.6226	37.8827	asp (abnormal spindle) homolog, microcephaly associated (Drosophila) [Source:HGNC Symbol;Acc:19048]
CMIP	no	protein_coding	36.2359	39.5053	37.8706	c-Maf inducing protein [Source:HGNC Symbol;Acc:24319]
ACSL4	no	protein_coding	38.8781	36.842	37.86	acyl-CoA synthetase long-chain family member 4 [Source:HGNC Symbol;Acc:3571]
SSH2	no	protein_coding	33.9711	41.7247	37.8479	slingshot protein phosphatase 2 [Source:HGNC Symbol;Acc:30580]
MYL6	no	protein_coding	41.8977	33.7349	37.8163	myosin, light chain 6, alkali, smooth muscle and non-muscle [Source:HGNC Symbol;Acc:7587]
YWHAH	no	protein_coding	34.726	40.8369	37.7815	tyrosine 3-monooxygenase/tryptophan 5-monooxygenase activation protein, eta [Source:HGNC Symbol;Acc:12853]
ADO	no	protein_coding	37.3682	38.1736	37.7709	2-aminoethanethiol (cysteamine) dioxygenase [Source:HGNC Symbol;Acc:23506]
MSMO1	no	protein_coding	37.7457	37.7298	37.7377	methylsterol monooxygenase 1 [Source:HGNC Symbol;Acc:10545]
ADIPOR2	no	protein_coding	40.3879	35.0665	37.7272	adiponectin receptor 2 [Source:HGNC Symbol;Acc:24041]
PSMB2	no	protein_coding	38.1231	37.2859	37.7045	proteasome (prosome, macropain) subunit, beta type, 2 [Source:HGNC Symbol;Acc:9539]
KLF3	no	protein_coding	30.574	44.8318	37.7029	Kruppel-like factor 3 (basic) [Source:HGNC Symbol;Acc:16516]
PANK3	no	protein_coding	33.2162	42.1686	37.6924	pantothenate kinase 3 [Source:HGNC Symbol;Acc:19365]
PTK2	no	protein_coding	33.2162	42.1686	37.6924	protein tyrosine kinase 2 [Source:HGNC Symbol;Acc:9611]
TMX2	no	protein_coding	35.8584	39.5053	37.6818	thioredoxin-related transmembrane protein 2 [Source:HGNC Symbol;Acc:30739]
IPO9	no	protein_coding	41.5203	33.7349	37.6276	importin 9 [Source:HGNC Symbol;Acc:19425]
CCDC47	no	protein_coding	37.3682	37.7298	37.549	coiled-coil domain containing 47 [Source:HGNC Symbol;Acc:24856]
BEND3	no	protein_coding	35.4809	39.5053	37.4931	BEN domain containing 3 [Source:HGNC Symbol;Acc:23040]
UBFD1	no	protein_coding	35.8584	39.0614	37.4599	ubiquitin family domain containing 1 [Source:HGNC Symbol;Acc:30565]
DGCR8	no	protein_coding	33.9711	40.8369	37.404	DGCR8 microprocessor complex subunit [Source:HGNC Symbol;Acc:2847]
LPP	no	protein_coding	29.4416	45.2757	37.3587	LIM domain containing preferred translocation partner in lipoma [Source:HGNC Symbol;Acc:6679]
H2AFX	no	protein_coding	34.726	39.9492	37.3376	H2A histone family, member X [Source:HGNC Symbol;Acc:4739]
KIAA0100	no	protein_coding	33.2162	41.2808	37.2485	KIAA0100 [Source:HGNC Symbol;Acc:28960]
RAB10	no	protein_coding	36.2359	38.1736	37.2048	RAB10, member RAS oncogene family [Source:HGNC Symbol;Acc:9759]
KRAS	no	protein_coding	36.6133	37.7298	37.1715	Kirsten rat sarcoma viral oncogene homolog [Source:HGNC Symbol;Acc:6407]
NFIA	no	protein_coding	39.2555	35.0665	37.161	nuclear factor I/A [Source:HGNC Symbol;Acc:7784]
SKA2	no	protein_coding	29.4416	44.8318	37.1367	spindle and kinetochore associated complex subunit 2 [Source:HGNC Symbol;Acc:28006]
VCAN	no	protein_coding	39.633	34.6226	37.1278	versican [Source:HGNC Symbol;Acc:2464]
CCT8	no	protein_coding	32.0838	42.1686	37.1262	chaperonin containing TCP1, subunit 8 (theta) [Source:HGNC Symbol;Acc:1623]
IST1	no	protein_coding	32.0838	42.1686	37.1262	increased sodium tolerance 1 homolog (yeast) [Source:HGNC Symbol;Acc:28977]
SPAG9	no	protein_coding	32.0838	42.1686	37.1262	sperm associated antigen 9 [Source:HGNC Symbol;Acc:14524]
GNA12	no	protein_coding	37.3682	36.842	37.1051	guanine nucleotide binding protein (G protein) alpha 12 [Source:HGNC Symbol;Acc:4380]
RECQL4	no	protein_coding	35.1035	39.0614	37.0825	RecQ protein-like 4 [Source:HGNC Symbol;Acc:9949]
KIAA1549	no	protein_coding	35.8584	38.1736	37.016	KIAA1549 [Source:HGNC Symbol;Acc:22219]
TBC1D4	no	protein_coding	35.8584	38.1736	37.016	TBC1 domain family, member 4 [Source:HGNC Symbol;Acc:19165]
UBL3	no	protein_coding	39.2555	34.6226	36.9391	ubiquitin-like 3 [Source:HGNC Symbol;Acc:12504]
B3GALT6	no	protein_coding	34.726	39.0614	36.8937	UDP-Gal:betaGal beta 1,3-galactosyltransferase polypeptide 6 [Source:HGNC Symbol;Acc:17978]
RPS15A	no	protein_coding	37.7457	35.9543	36.85	ribosomal protein S15a [Source:HGNC Symbol;Acc:10389]
MPRIP	no	protein_coding	33.9711	39.5053	36.7382	myosin phosphatase Rho interacting protein [Source:HGNC Symbol;Acc:30321]
RAD23B	no	protein_coding	31.7064	41.7247	36.7155	RAD23 homolog B (S. cerevisiae) [Source:HGNC Symbol;Acc:9813]
ZC3H8	no	protein_coding	32.0838	41.2808	36.6823	zinc finger CCCH-type containing 8 [Source:HGNC Symbol;Acc:30941]
OBFC1	no	protein_coding	44.9174	28.4083	36.6628	oligonucleotide/oligosaccharide-binding fold containing 1 [Source:HGNC Symbol;Acc:26200]
XRN2	no	protein_coding	32.4613	40.8369	36.6491	5'-3' exoribonuclease 2 [Source:HGNC Symbol;Acc:12836]
OSGIN2	no	protein_coding	32.8388	40.393	36.6159	oxidative stress induced growth inhibitor family member 2 [Source:HGNC Symbol;Acc:1355]
CLIC4	no	protein_coding	35.4809	37.7298	36.6054	chloride intracellular channel 4 [Source:HGNC Symbol;Acc:13518]
IER5	no	protein_coding	31.3289	41.7247	36.5268	immediate early response 5 [Source:HGNC Symbol;Acc:5393]
SEC16A	no	protein_coding	31.3289	41.7247	36.5268	SEC16 homolog A (S. cerevisiae) [Source:HGNC Symbol;Acc:29006]
UBASH3B	no	protein_coding	33.9711	39.0614	36.5163	ubiquitin associated and SH3 domain containing B [Source:HGNC Symbol;Acc:29884]
DST	no	protein_coding	39.2555	33.7349	36.4952	dystonin [Source:HGNC Symbol;Acc:1090]
TMEM223	no	protein_coding	39.633	33.291	36.462	transmembrane protein 223 [Source:HGNC Symbol;Acc:28464]
SMCHD1	no	protein_coding	34.726	38.1736	36.4498	structural maintenance of chromosomes flexible hinge domain containing 1 [Source:HGNC Symbol;Acc:29090]
FLNA	no	protein_coding	37.3682	35.5104	36.4393	filamin A, alpha [Source:HGNC Symbol;Acc:3754]
RERE	no	protein_coding	35.1035	37.7298	36.4166	arginine-glutamic acid dipeptide (RE) repeats [Source:HGNC Symbol;Acc:9965]
PCNXL4	no	protein_coding	35.4809	37.2859	36.3834	pecanex-like 4 (Drosophila) [Source:HGNC Symbol;Acc:20349]
CAMSAP2	no	protein_coding	35.8584	36.842	36.3502	calmodulin regulated spectrin-associated protein family, member 2 [Source:HGNC Symbol;Acc:29188]
FRS2	no	protein_coding	34.3486	38.1736	36.2611	fibroblast growth factor receptor substrate 2 [Source:HGNC Symbol;Acc:16971]
CMTM6	no	protein_coding	34.726	37.7298	36.2279	CKLF-like MARVEL transmembrane domain containing 6 [Source:HGNC Symbol;Acc:19177]
PPIF	no	protein_coding	29.8191	42.6124	36.2158	peptidylprolyl isomerase F [Source:HGNC Symbol;Acc:9259]
ZNF282	no	protein_coding	32.4613	39.9492	36.2052	zinc finger protein 282 [Source:HGNC Symbol;Acc:13076]
GNL3	no	protein_coding	30.1966	42.1686	36.1826	guanine nucleotide binding protein-like 3 (nucleolar) [Source:HGNC Symbol;Acc:29931]
IFFO2	no	protein_coding	35.4809	36.842	36.1615	intermediate filament family orphan 2 [Source:HGNC Symbol;Acc:27006]
C18orf25	no	protein_coding	35.8584	36.3981	36.1283	chromosome 18 open reading frame 25 [Source:HGNC Symbol;Acc:28172]
CTNNA1	no	protein_coding	38.5006	33.7349	36.1177	catenin (cadherin-associated protein), alpha 1, 102kDa [Source:HGNC Symbol;Acc:2509]
PIP5K1A	no	protein_coding	33.5937	38.6175	36.1056	phosphatidylinositol-4-phosphate 5-kinase, type I, alpha [Source:HGNC Symbol;Acc:8994]
RAB1A	no	protein_coding	31.3289	40.8369	36.0829	RAB1A, member RAS oncogene family [Source:HGNC Symbol;Acc:9758]
ELMSAN1	no	protein_coding	35.1035	36.842	35.9728	ELM2 and Myb/SANT-like domain containing 1 [Source:HGNC Symbol;Acc:19853]
FYTTD1	no	protein_coding	37.7457	34.1787	35.9622	forty-two-three domain containing 1 [Source:HGNC Symbol;Acc:25407]
MECP2	no	protein_coding	37.7457	34.1787	35.9622	methyl CpG binding protein 2 (Rett syndrome) [Source:HGNC Symbol;Acc:6990]
UBE2G1	no	protein_coding	35.4809	36.3981	35.9395	ubiquitin-conjugating enzyme E2G 1 [Source:HGNC Symbol;Acc:12482]
PTOV1	no	protein_coding	38.5006	33.291	35.8958	prostate tumor overexpressed 1 [Source:HGNC Symbol;Acc:9632]
GTF2A1	no	protein_coding	30.9515	40.8369	35.8942	general transcription factor IIA, 1, 19/37kDa [Source:HGNC Symbol;Acc:4646]
WDR20	no	protein_coding	36.2359	35.5104	35.8731	WD repeat domain 20 [Source:HGNC Symbol;Acc:19667]
SUV420H1	no	protein_coding	34.3486	37.2859	35.8172	suppressor of variegation 4-20 homolog 1 (Drosophila) [Source:HGNC Symbol;Acc:24283]
RBMS1	no	protein_coding	32.0838	39.5053	35.7946	RNA binding motif, single stranded interacting protein 1 [Source:HGNC Symbol;Acc:9907]
CNBP	no	protein_coding	32.0838	39.5053	35.7946	CCHC-type zinc finger, nucleic acid binding protein [Source:HGNC Symbol;Acc:13164]
KIAA1551	no	protein_coding	34.726	36.842	35.784	KIAA1551 [Source:HGNC Symbol;Acc:25559]
LIN7C	no	protein_coding	34.726	36.842	35.784	lin-7 homolog C (C. elegans) [Source:HGNC Symbol;Acc:17789]
ZNF771	no	protein_coding	27.1769	44.388	35.7824	zinc finger protein 771 [Source:HGNC Symbol;Acc:29653]
DNAJB14	no	protein_coding	37.3682	34.1787	35.7735	DnaJ (Hsp40) homolog, subfamily B, member 14 [Source:HGNC Symbol;Acc:25881]
TNRC6C	no	protein_coding	35.1035	36.3981	35.7508	trinucleotide repeat containing 6C [Source:HGNC Symbol;Acc:29318]
GTPBP4	no	protein_coding	35.4809	35.9543	35.7176	GTP binding protein 4 [Source:HGNC Symbol;Acc:21535]
ADAM19	no	protein_coding	38.1231	33.291	35.7071	ADAM metallopeptidase domain 19 [Source:HGNC Symbol;Acc:197]
GSR	no	protein_coding	34.726	36.3981	35.5621	glutathione reductase [Source:HGNC Symbol;Acc:4623]
TMEM167A	no	protein_coding	37.7457	33.291	35.5183	transmembrane protein 167A [Source:HGNC Symbol;Acc:28330]
TDG	no	protein_coding	32.8388	38.1736	35.5062	thymine-DNA glycosylase [Source:HGNC Symbol;Acc:11700]
MAPK14	no	protein_coding	30.574	40.393	35.4835	mitogen-activated protein kinase 14 [Source:HGNC Symbol;Acc:6876]
PTPN1	no	protein_coding	30.9515	39.9492	35.4503	protein tyrosine phosphatase, non-receptor type 1 [Source:HGNC Symbol;Acc:9642]
FAM172A	no	protein_coding	33.5937	37.2859	35.4398	family with sequence similarity 172, member A [Source:HGNC Symbol;Acc:25365]
CLCN3	no	protein_coding	36.2359	34.6226	35.4292	chloride channel, voltage-sensitive 3 [Source:HGNC Symbol;Acc:2021]
RPL37	no	protein_coding	33.9711	36.842	35.4066	ribosomal protein L37 [Source:HGNC Symbol;Acc:10347]
NPC1	no	protein_coding	39.2555	31.5155	35.3855	Niemann-Pick disease, type C1 [Source:HGNC Symbol;Acc:7897]
GRPEL2	no	protein_coding	39.633	31.0716	35.3523	GrpE-like 2, mitochondrial (E. coli) [Source:HGNC Symbol;Acc:21060]
RAB14	no	protein_coding	34.726	35.9543	35.3401	RAB14, member RAS oncogene family [Source:HGNC Symbol;Acc:16524]
PLAGL2	no	protein_coding	37.3682	33.291	35.3296	pleiomorphic adenoma gene-like 2 [Source:HGNC Symbol;Acc:9047]
SMIM13	no	protein_coding	35.1035	35.5104	35.3069	small integral membrane protein 13 [Source:HGNC Symbol;Acc:27356]
ZNF614	no	protein_coding	33.2162	37.2859	35.251	zinc finger protein 614 [Source:HGNC Symbol;Acc:24722]
BCAR3	no	protein_coding	38.5006	31.9593	35.23	breast cancer anti-estrogen resistance 3 [Source:HGNC Symbol;Acc:973]
DCAF7	no	protein_coding	33.9711	36.3981	35.1846	DDB1 and CUL4 associated factor 7 [Source:HGNC Symbol;Acc:30915]
PHIP	no	protein_coding	34.3486	35.9543	35.1514	pleckstrin homology domain interacting protein [Source:HGNC Symbol;Acc:15673]
UNC5A	no	protein_coding	32.0838	38.1736	35.1287	unc-5 homolog A (C. elegans) [Source:HGNC Symbol;Acc:12567]
FAM91A1	no	protein_coding	34.726	35.5104	35.1182	family with sequence similarity 91, member A1 [Source:HGNC Symbol;Acc:26306]
TEX10	no	protein_coding	37.3682	32.8471	35.1077	testis expressed 10 [Source:HGNC Symbol;Acc:25988]
SSRP1	no	protein_coding	29.8191	40.393	35.1061	structure specific recognition protein 1 [Source:HGNC Symbol;Acc:11327]
ZRANB1	no	protein_coding	40.0104	30.1838	35.0971	zinc finger, RAN-binding domain containing 1 [Source:HGNC Symbol;Acc:18224]
ASXL2	no	protein_coding	35.4809	34.6226	35.0518	additional sex combs like 2 (Drosophila) [Source:HGNC Symbol;Acc:23805]
HNRNPA1	no	protein_coding	33.2162	36.842	35.0291	heterogeneous nuclear ribonucleoprotein A1 [Source:HGNC Symbol;Acc:5031]
GOSR1	no	protein_coding	35.8584	34.1787	35.0186	golgi SNAP receptor complex member 1 [Source:HGNC Symbol;Acc:4430]
FAM49B	no	protein_coding	28.3093	41.7247	35.017	family with sequence similarity 49, member B [Source:HGNC Symbol;Acc:25216]
PHF13	no	protein_coding	31.3289	38.6175	34.9732	PHD finger protein 13 [Source:HGNC Symbol;Acc:22983]
CDC42BPA	no	protein_coding	29.8191	39.9492	34.8841	CDC42 binding protein kinase alpha (DMPK-like) [Source:HGNC Symbol;Acc:1737]
NUDT21	no	protein_coding	30.574	39.0614	34.8177	nudix (nucleoside diphosphate linked moiety X)-type motif 21 [Source:HGNC Symbol;Acc:13870]
KIAA1429	no	protein_coding	40.7653	28.8522	34.8088	KIAA1429 [Source:HGNC Symbol;Acc:24500]
SP6	no	protein_coding	33.5937	35.9543	34.774	Sp6 transcription factor [Source:HGNC Symbol;Acc:14530]
DAZAP1	no	protein_coding	36.6133	32.8471	34.7302	DAZ associated protein 1 [Source:HGNC Symbol;Acc:2683]
SH3PXD2B	no	protein_coding	31.7064	37.7298	34.7181	SH3 and PX domains 2B [Source:HGNC Symbol;Acc:29242]
COPB1	no	protein_coding	34.3486	35.0665	34.7075	coatomer protein complex, subunit beta 1 [Source:HGNC Symbol;Acc:2231]
STMN1	no	protein_coding	29.4416	39.9492	34.6954	stathmin 1 [Source:HGNC Symbol;Acc:6510]
ATP5F1	no	protein_coding	32.0838	37.2859	34.6849	ATP synthase, H+ transporting, mitochondrial Fo complex, subunit B1 [Source:HGNC Symbol;Acc:840]
PHF20L1	no	protein_coding	37.3682	31.9593	34.6638	PHD finger protein 20-like 1 [Source:HGNC Symbol;Acc:24280]
BCL9L	no	protein_coding	29.8191	39.5053	34.6622	B-cell CLL/lymphoma 9-like [Source:HGNC Symbol;Acc:23688]
MBNL2	no	protein_coding	29.8191	39.5053	34.6622	muscleblind-like splicing regulator 2 [Source:HGNC Symbol;Acc:16746]
CDC42	no	protein_coding	35.1035	34.1787	34.6411	cell division cycle 42 [Source:HGNC Symbol;Acc:1736]
PRKDC	no	protein_coding	35.1035	34.1787	34.6411	protein kinase, DNA-activated, catalytic polypeptide [Source:HGNC Symbol;Acc:9413]
SLC45A4	no	protein_coding	40.3879	28.8522	34.62	solute carrier family 45, member 4 [Source:HGNC Symbol;Acc:29196]
RRS1	no	protein_coding	33.2162	35.9543	34.5852	RRS1 ribosome biogenesis regulator homolog (S. cerevisiae) [Source:HGNC Symbol;Acc:17083]
MEPCE	no	protein_coding	36.6133	32.4032	34.5083	methylphosphate capping enzyme [Source:HGNC Symbol;Acc:20247]
NFIC	no	protein_coding	36.6133	32.4032	34.5083	nuclear factor I/C (CCAAT-binding transcription factor) [Source:HGNC Symbol;Acc:7786]
NOP56	no	protein_coding	36.6133	32.4032	34.5083	NOP56 ribonucleoprotein [Source:HGNC Symbol;Acc:15911]
NLRX1	no	protein_coding	34.3486	34.6226	34.4856	NLR family member X1 [Source:HGNC Symbol;Acc:29890]
JARID2	no	protein_coding	34.726	34.1787	34.4524	jumonji, AT rich interactive domain 2 [Source:HGNC Symbol;Acc:6196]
CDC42SE2	no	protein_coding	37.7457	31.0716	34.4086	CDC42 small effector 2 [Source:HGNC Symbol;Acc:18547]
HMGCS1	no	protein_coding	32.8388	35.9543	34.3965	3-hydroxy-3-methylglutaryl-CoA synthase 1 (soluble) [Source:HGNC Symbol;Acc:5007]
EP300	no	protein_coding	30.574	38.1736	34.3738	E1A binding protein p300 [Source:HGNC Symbol;Acc:3373]
ZNF407	no	protein_coding	33.2162	35.5104	34.3633	zinc finger protein 407 [Source:HGNC Symbol;Acc:19904]
RC3H1	no	protein_coding	35.8584	32.8471	34.3527	ring finger and CCCH-type domains 1 [Source:HGNC Symbol;Acc:29434]
PTPRJ	no	protein_coding	33.5937	35.0665	34.3301	protein tyrosine phosphatase, receptor type, J [Source:HGNC Symbol;Acc:9673]
ZNF598	no	protein_coding	29.0642	39.5053	34.2847	zinc finger protein 598 [Source:HGNC Symbol;Acc:28079]
TSC22D1	no	protein_coding	34.3486	34.1787	34.2637	TSC22 domain family, member 1 [Source:HGNC Symbol;Acc:16826]
TRAM1	no	protein_coding	34.726	33.7349	34.2304	translocation associated membrane protein 1 [Source:HGNC Symbol;Acc:20568]
PERP	no	protein_coding	35.1035	33.291	34.1972	PERP, TP53 apoptosis effector [Source:HGNC Symbol;Acc:17637]
EIF1AX	no	protein_coding	30.1966	38.1736	34.1851	eukaryotic translation initiation factor 1A, X-linked [Source:HGNC Symbol;Acc:3250]
BCL2L11	no	protein_coding	32.8388	35.5104	34.1746	BCL2-like 11 (apoptosis facilitator) [Source:HGNC Symbol;Acc:994]
ZNF544	no	protein_coding	38.1231	30.1838	34.1535	zinc finger protein 544 [Source:HGNC Symbol;Acc:16759]
PLEKHM3	no	protein_coding	33.2162	35.0665	34.1413	pleckstrin homology domain containing, family M, member 3 [Source:HGNC Symbol;Acc:34006]
XBP1	no	protein_coding	33.2162	35.0665	34.1413	X-box binding protein 1 [Source:HGNC Symbol;Acc:12801]
MOAP1	no	protein_coding	35.8584	32.4032	34.1308	modulator of apoptosis 1 [Source:HGNC Symbol;Acc:16658]
CDYL	no	protein_coding	33.9711	34.1787	34.0749	chromodomain protein, Y-like [Source:HGNC Symbol;Acc:1811]
NAA15	no	protein_coding	33.9711	34.1787	34.0749	N(alpha)-acetyltransferase 15, NatA auxiliary subunit [Source:HGNC Symbol;Acc:30782]
FERMT1	no	protein_coding	31.7064	36.3981	34.0523	fermitin family member 1 [Source:HGNC Symbol;Acc:15889]
PDS5A	no	protein_coding	34.3486	33.7349	34.0417	PDS5, regulator of cohesion maintenance, homolog A (S. cerevisiae) [Source:HGNC Symbol;Acc:29088]
RIF1	no	protein_coding	32.4613	35.5104	33.9858	RAP1 interacting factor homolog (yeast) [Source:HGNC Symbol;Acc:23207]
MORF4L2	no	protein_coding	32.8388	35.0665	33.9526	mortality factor 4 like 2 [Source:HGNC Symbol;Acc:16849]
ERVFRD-1	no	protein_coding	38.1231	29.7399	33.9315	endogenous retrovirus group FRD, member 1 [Source:HGNC Symbol;Acc:33823]
PTPN3	no	protein_coding	38.1231	29.7399	33.9315	protein tyrosine phosphatase, non-receptor type 3 [Source:HGNC Symbol;Acc:9655]
UBXN7	no	protein_coding	30.9515	36.842	33.8967	UBX domain protein 7 [Source:HGNC Symbol;Acc:29119]
MED13L	no	protein_coding	36.2359	31.5155	33.8757	mediator complex subunit 13-like [Source:HGNC Symbol;Acc:22962]
PPP1CB	no	protein_coding	33.9711	33.7349	33.853	protein phosphatase 1, catalytic subunit, beta isozyme [Source:HGNC Symbol;Acc:9282]
CRAMP1L	no	protein_coding	29.0642	38.6175	33.8409	Crm, cramped-like (Drosophila) [Source:HGNC Symbol;Acc:14122]
PPM1A	no	protein_coding	29.0642	38.6175	33.8409	protein phosphatase, Mg2+/Mn2+ dependent, 1A [Source:HGNC Symbol;Acc:9275]
RPF2	no	protein_coding	37.3682	30.1838	33.776	ribosome production factor 2 homolog (S. cerevisiae) [Source:HGNC Symbol;Acc:20870]
SH2B3	no	protein_coding	29.8191	37.7298	33.7744	SH2B adaptor protein 3 [Source:HGNC Symbol;Acc:29605]
IARS	no	protein_coding	32.4613	35.0665	33.7639	isoleucyl-tRNA synthetase [Source:HGNC Symbol;Acc:5330]
MBP	no	protein_coding	32.4613	35.0665	33.7639	myelin basic protein [Source:HGNC Symbol;Acc:6925]
PPARA	no	protein_coding	35.1035	32.4032	33.7534	peroxisome proliferator-activated receptor alpha [Source:HGNC Symbol;Acc:9232]
VOPP1	no	protein_coding	37.7457	29.7399	33.7428	vesicular, overexpressed in cancer, prosurvival protein 1 [Source:HGNC Symbol;Acc:34518]
NAA25	no	protein_coding	30.1966	37.2859	33.7412	N(alpha)-acetyltransferase 25, NatB auxiliary subunit [Source:HGNC Symbol;Acc:25783]
PPP1R12C	no	protein_coding	38.1231	29.2961	33.7096	protein phosphatase 1, regulatory subunit 12C [Source:HGNC Symbol;Acc:14947]
NAV3	no	protein_coding	30.9515	36.3981	33.6748	neuron navigator 3 [Source:HGNC Symbol;Acc:15998]
RPL26	no	protein_coding	30.9515	36.3981	33.6748	ribosomal protein L26 [Source:HGNC Symbol;Acc:10327]
BZW1	no	protein_coding	33.5937	33.7349	33.6643	basic leucine zipper and W2 domains 1 [Source:HGNC Symbol;Acc:18380]
GSE1	no	protein_coding	36.2359	31.0716	33.6537	Gse1 coiled-coil protein [Source:HGNC Symbol;Acc:28979]
PPP1R10	no	protein_coding	39.2555	27.9644	33.61	protein phosphatase 1, regulatory subunit 10 [Source:HGNC Symbol;Acc:9284]
UBE2I	no	protein_coding	31.7064	35.5104	33.6084	ubiquitin-conjugating enzyme E2I [Source:HGNC Symbol;Acc:12485]
JADE1	no	protein_coding	37.3682	29.7399	33.5541	jade family PHD finger 1 [Source:HGNC Symbol;Acc:30027]
POMP	no	protein_coding	30.1966	36.842	33.5193	proteasome maturation protein [Source:HGNC Symbol;Acc:20330]
REEP1	no	protein_coding	32.8388	34.1787	33.5087	receptor accessory protein 1 [Source:HGNC Symbol;Acc:25786]
ACTR1B	no	protein_coding	38.1231	28.8522	33.4877	ARP1 actin-related protein 1 homolog B, centractin beta (yeast) [Source:HGNC Symbol;Acc:168]
COPS2	no	protein_coding	30.574	36.3981	33.4861	COP9 signalosome subunit 2 [Source:HGNC Symbol;Acc:30747]
BTG1	no	protein_coding	33.5937	33.291	33.4423	B-cell translocation gene 1, anti-proliferative [Source:HGNC Symbol;Acc:1130]
FZD5	no	protein_coding	33.5937	33.291	33.4423	frizzled family receptor 5 [Source:HGNC Symbol;Acc:4043]
KMT2C	no	protein_coding	36.2359	30.6277	33.4318	lysine (K)-specific methyltransferase 2C [Source:HGNC Symbol;Acc:13726]
SZRD1	no	protein_coding	36.6133	30.1838	33.3986	SUZ RNA binding domain containing 1 [Source:HGNC Symbol;Acc:30232]
MAP4K3	no	protein_coding	32.4613	34.1787	33.32	mitogen-activated protein kinase kinase kinase kinase 3 [Source:HGNC Symbol;Acc:6865]
TBL1X	no	protein_coding	35.1035	31.5155	33.3095	transducin (beta)-like 1X-linked [Source:HGNC Symbol;Acc:11585]
RNF216	no	protein_coding	35.4809	31.0716	33.2763	ring finger protein 216 [Source:HGNC Symbol;Acc:21698]
NOL9	no	protein_coding	30.9515	35.5104	33.2309	nucleolar protein 9 [Source:HGNC Symbol;Acc:26265]
NIP7	no	protein_coding	30.9515	35.5104	33.2309	NIP7, nucleolar pre-rRNA processing protein [Source:HGNC Symbol;Acc:24328]
GMIP	no	protein_coding	36.2359	30.1838	33.2098	GEM interacting protein [Source:HGNC Symbol;Acc:24852]
E2F6	no	protein_coding	26.422	39.9492	33.1856	E2F transcription factor 6 [Source:HGNC Symbol;Acc:3120]
[truncated: 3,530 more rows]
